# Supplementary material for: Organic Sunscreens—Is Their Placenta Permeability the Only Issue Associated with Exposure During Pregnancy? In Silico Studies of Sunscreens’ Placenta Permeability and Interactions with Selected Placental Enzymes
Source: Molecules. 2024 Dec 11;29(24):5836. doi: 10.3390/molecules29245836 (PMC11728689; doi:10.3390/molecules29245836)
Supplement: Supplementary file 1 [file molecules-29-05836-s001.zip]

Archive with 3 entries (3 files):
- Supplementary Materials - Figure S1.pdf
- Supplementary Materials - Table S1.pdf
- Supplementary Materials molecular descriptors 08 12 2024.xlsx
