# Supplementary material for: Organic Sunscreens—Is Their Placenta Permeability the Only Issue Associated with Exposure During Pregnancy? In Silico Studies of Sunscreens’ Placenta Permeability and Interactions with Selected Placental Enzymes
Source: Molecules. 2024 Dec 11;29(24):5836. doi: 10.3390/molecules29245836 (PMC11728689; doi:10.3390/molecules29245836)
Supplement: Supplementary file 1 [file molecules-29-05836-s001.zip › Supplementary Materials molecular descriptors 08 12 2024.xlsx]

## Sheet: Mordred for PL permeability
No.	Compound	logFMobs	Code	Obs PL0/PL1	N+O	MW	#Heavy atoms	#Aromatic heavy atoms	Fraction Csp3	#Rotatable bonds	#H-bond acceptors	#H-bond donors	MR	TPSA	iLOGP	XLOGP3	WLOGP	MLOGP	Silicos-IT Log P	Consensus Log P	ESOL Log S	ESOL Solubility (mg/ml)	ESOL Solubility (mol/l)	ESOL Class	Ali Log S	Ali Solubility (mg/ml)	Ali Solubility (mol/l)	Ali Class	Silicos-IT LogSw	Silicos-IT Solubility (mg/ml)	Silicos-IT Solubility (mol/l)	Silicos-IT class	GI absorption	BBB permeant	Pgp substrate	CYP1A2 inhibitor	CYP2C19 inhibitor	CYP2C9 inhibitor	CYP2D6 inhibitor	CYP3A4 inhibitor	log Kp (cm/s)	Lipinski #violations	Ghose #violations	Veber #violations	Egan #violations	Muegge #violations	Bioavailability Score	PAINS #alerts	Brenk #alerts
1	Oxychlordane	-1.02	1	0	1	423.76	19	0	0.8	0	1	0	80.86	12.53	2.77	4.19	5.02	4.4	5.8	4.43	-5.11	0.00331	7.82e-06	Moderately soluble	-4.16	0.0292	6.88e-05	Moderately soluble	-6.21	0.000259	6.11e-07	Poorly soluble	High	Yes	No	Yes	Yes	Yes	No	No	-5.91	1	0	0	0	1	0.55	0	2
2	DDE	-0.98	1	0	0	318.03	18	12	0	2	0	0	80.63	0	3.54	6.51	6.19	5.85	5.99	5.62	-6.27	0.000169	5.32e-07	Poorly soluble	-6.31	0.000157	4.94e-07	Poorly soluble	-7.45	1.13e-05	3.56e-08	Poorly soluble	Low	No	No	Yes	Yes	Yes	No	No	-3.62	1	1	0	1	2	0.55	0	0
3	Mifepristone	-0.96	1	0	3	429.59	32	6	0.55	2	2	1	131.65	40.54	3.96	3.77	5.49	4.65	5.28	4.63	-4.89	0.00559	1.3e-05	Moderately soluble	-4.31	0.0208	4.85e-05	Moderately soluble	-6.3	0.000217	5.06e-07	Poorly soluble	High	Yes	No	No	No	No	No	Yes	-6.24	1	1	0	0	0	0.55	1	1
4	Atazanavir	-0.89	1	0	13	704.86	51	18	0.45	22	9	5	193.76	171.22	3.56	5.6	4.06	1.76	4.11	3.82	-6.55	0.0002	2.84e-07	Poorly soluble	-8.96	7.77e-07	1.1e-09	Poorly soluble	-9.46	2.47e-07	3.5e-10	Poorly soluble	Low	No	Yes	No	No	No	No	Yes	-6.62	2	3	2	1	4	0.17	0	1
5	Nonachlor	-0.84	1	0	0	444.22	19	0	0.8	0	0	0	86.68	0	3.14	6.2	6.25	5.7	6.55	5.57	-6.5	0.00014	3.16e-07	Poorly soluble	-5.98	0.00046	1.04e-06	Moderately soluble	-7.31	2.19e-05	4.93e-08	Poorly soluble	Low	No	No	Yes	Yes	Yes	No	No	-4.61	1	1	0	1	2	0.55	0	1
6	Chlordane	-0.78	1	0	0	409.78	18	0	0.8	0	0	0	81.85	0	2.79	6.16	5.68	5.47	5.91	5.2	-6.26	0.000224	5.48e-07	Poorly soluble	-5.94	0.000467	1.14e-06	Moderately soluble	-6.5	0.000128	3.13e-07	Poorly soluble	Low	No	No	Yes	Yes	Yes	No	No	-4.43	1	1	0	0	2	0.55	0	1
7	HCB	-0.7	1	0	0	284.78	12	6	0	0	0	0	56.5	0	2.28	5.73	5.61	5.74	5.74	5.02	-5.59	0.00074	2.6e-06	Moderately soluble	-5.5	0.000906	3.18e-06	Moderately soluble	-6.09	0.000232	8.15e-07	Poorly soluble	Low	No	No	No	No	Yes	No	No	-3.97	1	2	0	0	2	0.55	0	2
8	Flupenthixol	-0.62	1	1	3	434.52	30	12	0.39	6	6	1	121.27	52.01	4.02	4.44	4.99	4.28	5.27	4.6	-5.23	0.00255	5.87e-06	Moderately soluble	-5.25	0.00244	5.61e-06	Moderately soluble	-6.93	5.11e-05	1.17e-07	Poorly soluble	High	Yes	Yes	Yes	No	No	Yes	No	-5.8	1	0	0	0	0	0.55	1	0
9	Lopinavir	-0.62	1	0	9	628.8	46	18	0.43	17	5	4	187.92	120	3.57	5.92	3.57	2.93	6.02	4.4	-6.64	0.000145	2.31e-07	Poorly soluble	-8.21	3.84e-06	6.1e-09	Poorly soluble	-10.05	5.57e-08	8.85e-11	Insoluble	High	No	Yes	No	Yes	No	No	Yes	-5.93	1	3	1	0	3	0.55	0	0
10	Propranolol	-0.59	1	1	3	259.34	19	10	0.38	6	3	2	78.44	41.49	3.25	2.98	2.58	2.35	3.04	2.84	-3.32	0.124	0.00048	Soluble	-3.51	0.0793	0.000306	Soluble	-4.97	0.00275	1.06e-05	Moderately soluble	High	Yes	No	Yes	No	No	Yes	No	-5.77	0	0	0	0	0	0.55	0	0
11	Disopyramide	-0.59	1	1	4	339.47	25	12	0.43	8	3	1	102.64	59.22	3.25	2.58	3.36	2.29	3.53	3	-3.4	0.136	0.000401	Soluble	-3.47	0.114	0.000337	Soluble	-5.94	0.000391	1.15e-06	Moderately soluble	High	Yes	No	No	No	No	Yes	Yes	-6.54	0	0	0	0	0	0.55	0	0
12	Piperacillin	-0.57	1	1	12	517.55	36	6	0.48	9	7	3	138.8	181.73	1.29	0.5	-1.71	0.29	-0.69	-0.06	-2.89	0.662	0.00128	Soluble	-3.89	0.0672	0.00013	Soluble	-2.76	0.895	0.00173	Soluble	Low	No	Yes	No	No	No	No	No	-9.1	2	3	1	1	1	0.11	0	1
13	Heptachlor	-0.48	1	1	0	373.32	17	0	0.6	0	0	0	76.58	0	2.82	4.35	5.24	5.12	5.26	4.56	-4.9	0.00475	1.27e-05	Moderately soluble	-4.07	0.0321	8.61e-05	Moderately soluble	-5.68	0.000778	2.08e-06	Moderately soluble	Low	No	No	Yes	Yes	Yes	No	No	-5.49	1	0	0	0	1	0.55	0	2
14	Etidocaine	-0.47	1	1	3	276.42	20	6	0.59	8	2	1	87.23	32.34	3.23	3.69	3.56	3.12	3.69	3.46	-3.57	0.074	0.000268	Soluble	-4.06	0.0241	8.72e-05	Moderately soluble	-5.34	0.00128	4.61e-06	Moderately soluble	High	Yes	Yes	No	No	No	Yes	No	-5.37	0	0	0	0	0	0.55	0	0
15	Buprenorphine	-0.46	1	1	5	467.64	34	6	0.79	5	5	2	136.84	62.16	3.88	4.68	3.97	3.58	4.77	4.17	-5.49	0.00152	3.25e-06	Moderately soluble	-5.71	0.000906	1.94e-06	Moderately soluble	-5.55	0.00133	2.84e-06	Moderately soluble	High	Yes	No	No	Yes	No	No	No	-5.83	0	2	0	0	0	0.55	0	0
16	Oxprenolol	-0.43	1	1	4	265.35	19	6	0.47	9	4	2	76.56	50.72	3.47	2.1	1.99	1.64	2.73	2.39	-2.45	0.946	0.00357	Soluble	-2.8	0.425	0.0016	Soluble	-3.89	0.0343	0.000129	Soluble	High	Yes	No	Yes	No	No	Yes	No	-6.43	0	0	0	0	0	0.55	0	1
17	Didanosine	-0.42	1	1	7	236.23	17	9	0.5	2	6	2	57.97	93.29	1.57	-1.24	-0.12	-0.75	-0.34	-0.18	-0.78	38.9	0.165	Very soluble	-0.22	141	0.598	Very soluble	-0.99	24.1	0.102	Soluble	High	No	No	No	No	No	No	No	-8.62	0	0	0	0	0	0.55	0	0
18	Norbuprenorphine	-0.31	1	1	5	413.55	30	6	0.76	3	5	3	119.63	70.95	3.41	3.47	2.91	2.78	3.96	3.31	-4.54	0.0119	2.88e-05	Moderately soluble	-4.64	0.00943	2.28e-05	Moderately soluble	-5.31	0.00202	4.89e-06	Moderately soluble	High	Yes	Yes	No	No	No	No	No	-6.36	0	0	0	0	0	0.55	0	0
19	Clindamycin	-0.3	1	1	7	424.98	27	0	0.94	8	6	4	111.18	127.56	2.59	2.16	0.01	-0.06	0.65	1.07	-3.31	0.209	0.000492	Soluble	-4.47	0.0144	3.38e-05	Moderately soluble	-1.2	26.9	0.0634	Soluble	High	No	Yes	No	No	No	No	No	-7.36	0	0	0	0	0	0.55	0	1
20	Lidocaine	-0.26	1	1	3	234.34	17	6	0.5	6	2	1	72.81	32.34	2.86	2.26	2.39	2.38	2.64	2.5	-2.58	0.614	0.00262	Soluble	-2.58	0.623	0.00266	Soluble	-4.5	0.00733	3.13e-05	Moderately soluble	High	Yes	No	No	No	No	Yes	No	-6.12	0	0	0	0	0	0.55	0	0
21	Clonazepam	-0.23	1	1	6	315.71	22	12	0.07	2	4	1	91.87	87.28	1.54	2.41	2.61	1.34	2.39	2.06	-3.59	0.0816	0.000259	Soluble	-3.88	0.0411	0.00013	Soluble	-6.17	0.000211	6.68e-07	Poorly soluble	High	No	No	Yes	Yes	No	No	Yes	-6.51	0	0	0	0	0	0.55	0	1
22	Flecainide	-0.2	1	1	5	414.34	28	6	0.59	10	10	2	91.06	59.59	2.68	3.78	5.58	2.29	4.15	3.69	-4.29	0.0213	5.14e-05	Moderately soluble	-4.73	0.0078	1.88e-05	Moderately soluble	-5.98	0.00043	1.04e-06	Moderately soluble	High	No	No	No	No	No	Yes	Yes	-6.14	0	0	0	0	0	0.55	0	0
23	Nevirapine	-0.17	1	1	5	266.3	20	15	0.27	1	3	1	78.2	63.57	2.42	1.96	2.42	2.14	2.72	2.33	-3.21	0.162	0.00061	Soluble	-2.92	0.32	0.0012	Soluble	-4.75	0.0047	1.77e-05	Moderately soluble	High	Yes	Yes	Yes	No	No	No	No	-6.53	0	0	0	0	0	0.55	0	0
24	Remifentanil	-0.14	1	1	7	376.45	27	6	0.55	10	6	0	105.84	76.15	3.57	1.88	1.62	1.59	2.22	2.18	-2.86	0.516	0.00137	Soluble	-3.1	0.298	0.000792	Soluble	-4.09	0.0305	8.11e-05	Moderately soluble	High	No	No	No	No	No	No	No	-7.26	0	0	0	0	0	0.55	0	1
25	Ethabutol	-0.12	1	1	2	89.14	6	0	1	2	2	2	25.21	46.25	1.21	-0.44	-0.28	-0.18	-0.43	-0.03	0.02	92.6	1.04	Highly soluble	-0.07	76.6	0.859	Very soluble	-0.09	72.1	0.809	Soluble	High	No	No	No	No	No	No	No	-7.16	0	3	0	0	2	0.55	0	0
26	Nifedipine	-0.11	1	1	8	346.33	25	6	0.29	6	6	1	94.52	110.45	2.71	2.2	2.32	0.75	0.91	1.78	-3.15	0.242	0.0007	Soluble	-4.15	0.0243	7.02e-05	Moderately soluble	-4.3	0.0175	5.05e-05	Moderately soluble	High	No	No	Yes	Yes	Yes	Yes	No	-6.85	0	0	0	0	0	0.55	0	2
27	Acebutolol	-0.1	1	1	6	336.43	24	6	0.56	11	5	3	95.05	87.66	2.83	1.71	2.17	1.05	2.93	2.14	-2.46	1.16	0.00345	Soluble	-3.17	0.229	0.000682	Soluble	-4.8	0.00536	1.59e-05	Moderately soluble	High	No	Yes	No	No	No	Yes	No	-7.14	0	0	1	0	0	0.55	0	0
28	Clonidine	-0.05	1	1	3	230.09	14	6	0.22	1	1	2	66.6	36.42	1.84	1.98	1.41	2.51	3.08	2.17	-2.77	0.395	0.00172	Soluble	-2.37	0.98	0.00426	Soluble	-4.6	0.00573	2.49e-05	Moderately soluble	High	Yes	No	Yes	No	No	No	No	-6.3	0	0	0	0	0	0.55	0	1
29	Ticarcillin	-0.04	1	1	8	384.43	25	5	0.47	6	6	3	94.31	177.55	0.71	0.81	0.17	0.48	0.84	0.6	-2.49	1.26	0.00327	Soluble	-4.12	0.0291	7.58e-05	Moderately soluble	-1.19	25	0.065	Soluble	Low	No	No	No	No	No	No	No	-8.07	0	0	1	1	1	0.11	0	1
30	Lamivudine	-0.03	1	1	6	229.26	15	6	0.5	2	4	2	56.31	115.67	1.04	-0.93	-0.91	-0.61	-0.47	-0.38	-0.84	33.2	0.145	Very soluble	-1.02	22.1	0.0966	Very soluble	-0.43	84.6	0.369	Soluble	High	No	No	No	No	No	No	No	-8.36	0	1	0	0	0	0.55	0	0
31	Chlorpyrifos	-0.01	1	1	4	350.59	18	6	0.44	6	4	0	77.92	82.48	3.18	4.96	5.37	2.21	4.87	4.12	-4.99	0.00359	1.03e-05	Moderately soluble	-6.43	0.00013	3.71e-07	Poorly soluble	-4.86	0.00484	1.38e-05	Moderately soluble	High	No	No	Yes	Yes	Yes	No	No	-4.92	0	0	0	0	0	0.55	0	2
32	Indomethacin	-0.01	1	1	5	357.79	25	15	0.16	5	4	1	96.12	68.53	2.76	4.27	3.93	3.3	3.91	3.63	-4.86	0.00491	1.37e-05	Moderately soluble	-5.42	0.00136	3.79e-06	Moderately soluble	-5.79	0.000583	1.63e-06	Moderately soluble	High	Yes	No	Yes	Yes	Yes	No	No	-5.45	0	0	0	0	0	0.85	0	0
33	Metronidazole	0	1	1	6	171.15	12	5	0.5	3	4	1	43.25	83.87	1.02	-0.02	0.62	-0.87	-1.22	-0.1	-1	17.2	0.1	Very soluble	-1.29	8.74	0.0511	Very soluble	-0.89	22.3	0.13	Soluble	High	No	No	No	No	No	No	No	-7.36	0	0	0	0	1	0.55	0	1
34	Diazinon	0	1	1	5	304.35	19	6	0.67	7	5	0	80.23	95.37	3.22	3.81	4.24	0.58	3.9	3.15	-3.9	0.0384	0.000126	Soluble	-5.51	0.000946	3.11e-06	Moderately soluble	-3.88	0.0404	0.000133	Soluble	High	No	No	Yes	Yes	Yes	No	No	-5.45	0	0	0	0	0	0.55	0	1
35	Metoprolol	0	1	1	4	267.36	19	6	0.6	9	4	2	76.6	50.72	3.22	1.88	1.61	1.46	2.74	2.18	-2.32	1.27	0.00477	Soluble	-2.57	0.724	0.00271	Soluble	-4.23	0.0156	5.83e-05	Moderately soluble	High	Yes	No	No	No	No	Yes	No	-6.6	0	0	0	0	0	0.55	0	0
36	Abacavir	0.01	1	1	7	286.33	21	9	0.5	4	4	3	80.4	101.88	2.16	0.87	0.85	0.54	-0.27	0.83	-2.22	1.74	0.00607	Soluble	-2.59	0.73	0.00255	Soluble	-1.92	3.47	0.0121	Soluble	High	No	Yes	Yes	No	No	No	No	-7.43	0	0	0	0	0	0.55	0	1
37	Procainamide	0.04	1	1	4	235.33	17	6	0.46	7	2	2	70.77	58.36	2.39	0.88	1.35	1.53	1.29	1.49	-1.65	5.24	0.0223	Very soluble	-1.69	4.81	0.0204	Very soluble	-3.78	0.0394	0.000167	Soluble	High	Yes	No	No	No	No	No	No	-7.11	0	0	0	0	0	0.55	0	1
38	Zidovudine	0.09	1	1	9	267.24	19	6	0.6	3	7	2	61.73	134.07	1.88	0.05	-1.56	-0.85	-1.02	-0.3	-1.56	7.29	0.0273	Very soluble	-2.42	1.02	0.00381	Soluble	-1.16	18.5	0.0692	Soluble	Low	No	No	No	No	No	No	No	-7.89	0	1	0	1	0	0.55	1	2
39	Diazepam	0.1	1	1	3	284.74	20	12	0.12	1	2	0	87.95	32.67	2.68	2.99	2.39	2.67	4.12	2.97	-3.87	0.0387	0.000136	Soluble	-3.34	0.13	0.000457	Soluble	-6	0.000283	9.95e-07	Poorly soluble	High	Yes	No	Yes	Yes	Yes	Yes	Yes	-5.91	0	0	0	0	0	0.55	0	0
40	Stavudine	0.12	1	1	6	224.21	16	6	0.4	2	4	2	56.44	84.32	1.62	-0.81	-1.03	-0.84	0.44	-0.12	-0.87	30.6	0.136	Very soluble	-0.48	74	0.33	Very soluble	-0.79	36.6	0.163	Soluble	High	No	No	No	No	No	No	No	-8.24	0	1	0	0	0	0.55	0	1
41	Valproic acid	0.18	0	1	2	144.21	10	0	0.88	5	2	1	42.34	37.3	1.99	2.75	2.29	1.96	1.6	2.12	-2.14	1.05	0.0073	Soluble	-3.19	0.0935	0.000648	Soluble	-1.67	3.07	0.0213	Soluble	High	Yes	No	No	No	No	No	No	-5.23	0	1	0	0	1	0.85	0	0
42	Indinavir	-1.1	0	0	9	613.79	45	18	0.47	14	7	4	182.62	118.03	3.95	2.92	1.63	1.33	3.97	2.76	-4.86	0.00853	1.39e-05	Moderately soluble	-5.06	0.00535	8.71e-06	Moderately soluble	-8.44	2.25e-06	3.67e-09	Poorly soluble	High	No	Yes	No	No	No	No	No	-7.97	1	3	1	0	1	0.55	0	0
43	Duloxetine	-0.92	0	0	2	297.41	21	15	0.22	6	2	1	90.03	49.5	3.37	4.32	4.31	3.12	5.22	4.07	-4.54	0.00861	2.9e-05	Moderately soluble	-5.07	0.00251	8.44e-06	Moderately soluble	-6.89	3.86e-05	1.3e-07	Poorly soluble	High	Yes	Yes	Yes	Yes	Yes	Yes	Yes	-5.05	0	0	0	0	0	0.55	0	0
44	17-hydroxyprogesterone caproate	-0.7	0	0	4	428.6	31	0	0.81	7	4	0	124.18	60.44	4.17	5.65	5.97	4.2	6.08	5.21	-5.59	0.00109	2.54e-06	Moderately soluble	-6.68	8.88e-05	2.07e-07	Poorly soluble	-6.21	0.000264	6.15e-07	Poorly soluble	High	No	No	No	No	Yes	No	No	-4.9	1	2	0	1	1	0.55	0	0
45	Nelfinavir	-0.6	0	0	7	567.78	40	12	0.56	12	5	4	166.17	127.2	3.87	5.67	4.37	3.2	4.56	4.33	-6.36	0.000247	4.34e-07	Poorly soluble	-8.11	4.45e-06	7.83e-09	Poorly soluble	-7.26	3.11e-05	5.48e-08	Poorly soluble	Low	No	Yes	No	Yes	No	No	Yes	-5.74	1	3	1	0	1	0.55	0	0
46	Bupivacaine	-0.52	0	1	3	288.43	21	6	0.61	6	2	1	93.84	32.34	3.47	3.41	3.32	2.97	3.81	3.4	-3.59	0.0738	0.000256	Soluble	-3.77	0.0491	0.00017	Soluble	-5.26	0.00158	5.47e-06	Moderately soluble	High	Yes	No	No	No	No	Yes	No	-5.64	0	0	0	0	0	0.55	0	0
47	Cefoperazone	-0.46	0	1	17	645.67	44	11	0.4	12	11	4	164.19	270.86	0.81	-0.74	-2.58	-0.26	-2.18	-0.99	-2.77	1.1	0.0017	Soluble	-4.47	0.0218	3.38e-05	Moderately soluble	-2.43	2.42	0.00375	Soluble	Low	No	Yes	No	No	No	No	No	-10.76	2	4	2	1	3	0.11	0	1
48	Naloxone	-0.3	0	1	5	327.37	24	6	0.53	2	5	2	92.12	70	2.54	2.09	0.92	1.3	2.56	1.88	-3.24	0.189	0.000576	Soluble	-3.19	0.211	0.000646	Soluble	-3.32	0.158	0.000482	Soluble	High	No	Yes	No	No	No	Yes	No	-6.81	0	0	0	0	0	0.55	0	1
49	Isoniazid	-0.21	0	1	4	137.14	10	6	0	2	3	2	35.13	68.01	0.03	-0.7	-0.31	-0.47	-0.27	-0.35	-0.56	37.7	0.275	Very soluble	-0.25	76.6	0.558	Very soluble	-1.64	3.17	0.0231	Soluble	High	No	No	No	No	No	No	No	-7.63	0	3	0	0	1	0.55	0	2
50	Midazolam	-0.13	0	1	3	325.77	23	17	0.11	1	3	0	92.81	30.18	2.82	2.48	4.21	3.41	5.12	3.61	-3.9	0.0407	0.000125	Soluble	-2.76	0.568	0.00174	Soluble	-7.29	1.69e-05	5.18e-08	Poorly soluble	High	Yes	Yes	Yes	Yes	No	No	Yes	-6.53	0	0	0	0	0	0.55	0	0
51	Phthalimide	-0.09	0	1	3	147.13	11	6	0	0	2	1	41.82	46.17	1.02	1.15	0.19	1.25	1.55	1.03	-1.88	1.94	0.0132	Very soluble	-1.71	2.84	0.0193	Very soluble	-2.76	0.258	0.00175	Soluble	High	No	No	No	No	No	No	No	-6.38	0	2	0	0	1	0.55	0	1
52	Chloroquine	-0.03	0	1	3	319.87	22	10	0.5	8	2	1	97.41	28.16	3.95	4.63	4.62	3.2	4.32	4.15	-4.55	0.00905	2.83e-05	Moderately soluble	-4.95	0.00361	1.13e-05	Moderately soluble	-6.92	3.86e-05	1.21e-07	Poorly soluble	High	Yes	No	Yes	No	No	Yes	Yes	-4.96	0	0	0	0	0	0.55	0	0
53	Sotalol	0	0	1	5	272.36	18	6	0.5	6	4	3	72.87	86.81	2.19	0.24	1.66	0.48	0.58	1.03	-1.53	8.03	0.0295	Very soluble	-1.62	6.48	0.0238	Very soluble	-3.51	0.0834	0.000306	Soluble	High	No	No	No	No	No	No	No	-7.79	0	0	0	0	0	0.55	0	0
54	Dicloran	0.03	0	1	4	207.01	12	6	0	1	2	1	49.69	71.84	1.42	2.8	2.49	2.29	0.3	1.86	-3.19	0.133	0.000643	Soluble	-3.97	0.0224	0.000108	Soluble	-2.66	0.456	0.0022	Soluble	High	Yes	No	No	No	No	No	No	-5.57	0	1	0	0	0	0.55	0	3
BMDM	butyl methoxydibenzoylmethane			1	3	310.39	23	12	0.3	6	3	0	92.11	43.37	3	4.76	4.45	3.09	5.05	4.07	-4.75	0.00548	1.76e-05	Moderately soluble	-5.4	0.00123	3.97e-06	Moderately soluble	-6.54	8.99e-05	2.9e-07	Poorly soluble	High	Yes	No	Yes	Yes	No	Yes	Yes	-4.81	0	0	0	0	0	0.55	0	1
BP-3	Benzophenone-3			1	3	228.24	17	12	0.07	3	3	1	64.83	46.53	2.43	3.79	2.63	1.99	2.92	2.75	-3.97	0.0246	0.000108	Soluble	-4.46	0.00789	3.46e-05	Moderately soluble	-4.42	0.00862	3.78e-05	Moderately soluble	High	Yes	No	Yes	Yes	Yes	No	No	-5	0	0	0	0	0	0.55	0	0
DHHB	diethylamino hydroxybenzoyl hexyl benzoate			0	5	397.51	29	12	0.42	12	4	1	117.48	66.84	4.21	6.5	5.21	3.63	5.33	4.97	-5.91	0.000485	1.22e-06	Moderately soluble	-7.7	7.93e-06	2e-08	Poorly soluble	-7.23	2.32e-05	5.85e-08	Poorly soluble	High	No	No	Yes	No	Yes	Yes	Yes	-4.11	0	0	1	0	1	0.55	0	0
PABA	4-aminobenzoic acid			1	3	137.14	10	6	0	1	2	2	37.81	63.32	0.82	0.83	0.98	-0.12	0.5	0.6	-1.59	3.52	0.0256	Very soluble	-1.74	2.48	0.0181	Very soluble	-1.38	5.69	0.0415	Soluble	High	Yes	No	No	No	No	No	No	-6.55	0	3	0	0	1	0.85	0	1
EHDP	ethylhexyl dimethyl 4-aminobenzoate			1	3	277.4	20	6	0.59	9	2	0	85.58	29.54	3.79	5.03	4.13	3.8	3.88	4.12	-4.36	0.0122	4.4e-05	Moderately soluble	-5.39	0.00113	4.06e-06	Moderately soluble	-5.04	0.00252	9.08e-06	Moderately soluble	High	Yes	No	No	No	No	Yes	No	-4.42	0	0	0	0	1	0.55	0	0
Et-PABA	ethyl- 4- aminobenzoate			1	3	165.19	12	6	0.22	3	2	1	46.93	52.32	1.89	1.86	1.45	1.64	1.31	1.63	-2.21	1.02	0.00619	Soluble	-2.58	0.434	0.00263	Soluble	-2.51	0.509	0.00308	Soluble	High	Yes	No	No	No	No	No	No	-5.99	0	0	0	0	1	0.55	0	1
PBSA	phenylbenzimidazole sulphonic acid			1	5	274.3	19	15	0	2	4	2	71.39	91.43	-0.06	1.99	3.56	1.99	1.83	1.86	-3.25	0.155	0.000567	Soluble	-3.54	0.0798	0.000291	Soluble	-4.78	0.00458	1.67e-05	Moderately soluble	High	No	No	No	No	No	No	No	-6.56	0	0	0	0	0	0.55	0	1
MBC	4-methylbenzylidene camphor			1	1	254.37	19	6	0.5	1	1	0	80.21	17.07	3.14	4.51	4.29	4.02	5.14	4.22	-4.43	0.00954	3.75e-05	Moderately soluble	-4.59	0.00654	2.57e-05	Moderately soluble	-5.55	0.000709	2.79e-06	Moderately soluble	High	Yes	No	No	Yes	Yes	Yes	No	-4.65	0	0	0	0	1	0.55	0	1
EHMC	ethylhexyl 4-methoxycinnamate			1	3	290.4	21	6	0.5	10	3	0	87.57	35.53	3.84	5.3	4.36	3.68	4.87	4.41	-4.53	0.00855	2.95e-05	Moderately soluble	-5.8	0.000463	1.6e-06	Moderately soluble	-5.14	0.00208	7.18e-06	Moderately soluble	High	Yes	No	Yes	Yes	Yes	No	No	-4.31	0	0	0	0	1	0.55	0	1
IMC	isoamyl p-methoxycinnamate			1	3	248.32	18	6	0.4	7	3	0	73.15	35.53	3.22	4.47	3.19	2.95	3.64	3.5	-3.98	0.026	0.000105	Soluble	-4.94	0.00288	1.16e-05	Moderately soluble	-3.94	0.0284	0.000114	Soluble	High	Yes	No	Yes	Yes	No	No	No	-4.64	0	0	0	0	0	0.55	0	1
OCR	Octocrylene			0	3	361.48	27	12	0.33	10	3	0	110.12	50.09	3.87	7.14	5.77	4.43	6.06	5.45	-6.25	0.000204	5.65e-07	Poorly soluble	-8.01	3.51e-06	9.72e-09	Poorly soluble	-7.58	9.53e-06	2.64e-08	Poorly soluble	High	Yes	Yes	Yes	Yes	Yes	Yes	Yes	-3.44	1	1	0	0	1	0.55	0	2
ET	Ethylhexyl triazone			0	12	823.07	60	24	0.5	30	9	3	243.24	153.66	8.41	14.54	12.22	5.91	10.9	10.39	-12.42	3.13e-10	3.81e-13	Insoluble	-17.87	1.12e-15	1.36e-18	Insoluble	-15.96	9.09e-14	1.1e-16	Insoluble	Low	No	Yes	No	No	No	No	No	-1	3	4	2	2	4	0.17	0	1
OS	2-Ethylhexyl salicylate			1	3	250.33	18	6	0.53	8	3	1	73.39	46.53	2.92	5.71	3.77	3.31	3.67	3.87	-4.71	0.0049	1.96e-05	Moderately soluble	-6.45	8.81e-05	3.52e-07	Poorly soluble	-4.36	0.0108	4.33e-05	Moderately soluble	High	Yes	No	Yes	No	Yes	No	No	-3.77	0	0	0	0	1	0.55	0	0
HMS	Homosalate			1	3	262.34	19	6	0.56	3	3	1	75.83	46.53	2.72	5.05	3.76	3.16	3.17	3.57	-4.68	0.00543	2.07e-05	Moderately soluble	-5.77	0.000447	1.7e-06	Moderately soluble	-3.87	0.0354	0.000135	Soluble	High	Yes	No	No	Yes	Yes	No	No	-4.31	0	0	0	0	1	0.55	0	0
DOBT	diethylhexyl butamido triazone			0	12	765.98	56	24	0.45	25	8	4	225.77	156.46	7.42	11.82	10.38	4.85	8.71	8.64	-10.7	1.52e-08	1.98e-11	Insoluble	-15.1	6.05e-13	7.9e-16	Insoluble	-14.72	1.45e-12	1.89e-15	Insoluble	Low	No	Yes	No	No	No	No	No	-2.58	3	4	2	2	4	0.17	0	1
BZ-4	Sulisobenzone			1	6	308.31	21	12	0.07	4	6	2	74.69	109.28	0.72	2.18	2.96	1.23	1.27	1.67	-3.28	0.16	0.00052	Soluble	-4.11	0.024	7.79e-05	Moderately soluble	-3.75	0.0547	0.000177	Soluble	High	No	No	No	No	No	No	No	-6.63	0	0	0	0	0	0.56	0	1
[truncated: 1,829 more columns]

## Sheet: sunscreens OEstate
	SMILES	ALogPS_logP	ALogPS_logS	ACCEPTORS	HALOG	MW	N	NA	NH	O	P	PSA	RBONDS	S	SaaCH	SaasC	SdO	SdO(keto)	SdssC	Se1C1C4s	Se1C1O2s	Se1C2C3sd	Se1C3C3ad	Se1C3C4as	Se1C3O2as	Se2C3O1s	SeaC2C2aa	SeaC2C3aa	SsCH3	SssCH2	SssO	SssssC	aCNOS	DONORS	Se1C3O1a	SeaC3C3aa	SsOH	SsOH(phen)	SdO(ester)	Se1C1C2s	Se1C2C2ss	Se1C2N3ss	Se1C2O2ss	Se1C3N3as	Se1C3O2ds	SssO(ester)	SsssN	SsssN(ar)	SdO(acid)
BMDM	COC1=CC=C(C=C1)C(=O)CC(=O)C1=CC=C(C=C1)C(C)(C)C	4.98	-5.7	3	0	310.4	0	23	22	3	0	43.37	6	0	14.28	2.937	24.46	24.46	-0.3437	4.33	3.264	0.6194	1.215	0.7944	3.231	15.8	8.082	12.17	7.937	-0.1238	5.06	0.04215	12	0	0	0	0	0	0	0	0	0	0	0	0	0	0	0	0
BP-3	COC1=CC=C(C(=O)C2=CC=CC=C2)C(O)=C1	3.35	-3.25	2	0	228.3	0	17	12	3	0	46.53	3	0	13.47	1.273	12.07	12.07	-0.203	0	3.218	0	1.024	0	3.168	7.889	9.622	7.713	1.507	0	4.964	0	12	1	6.362	0.5047	9.753	9.753	0	0	0	0	0	0	0	0	0	0	0
DHHB	CCCCCCOC(=O)C1=CC=CC=C1C(=O)C1=C(O)C=C(C=C1)N(CC)CC	6.03	-4.75	4	0	397.6	1	29	31	4	0	66.84	12	0	11.6	1.382	25.54	13.05	-0.9057	0	0	0	1.102	0	0	16.47	7.779	8.207	6.186	5.981	5.351	0	12	1	6.856	1.099	10.45	10.45	12.5	4.919	4.153	3.03	3.1	1.664	3.125	5.351	2.081	2.081	0
PABA	NC1=CC=C(C=C1)C(O)=O	0.83	-1.49	1	0	137.1	1	10	7	2	0	63.32	1	0	6.058	0.8326	10.27	0	-0.9306	0	0	0	0.2334	0	0	6.214	3.609	5.212	0	0	0	0	6	3	0	0	8.435	0	0	0	0	0	0	0	0	0	0	0	10.27
EHDP	CCCCC(CC)COC(=O)C1=CC=C(C=C1)N(C)C	4.99	-3.89	3	0	277.5	1	20	27	2	0	29.54	9	0	7.519	1.705	11.98	0	-0.2174	0	0	0	0.5149	0	0	7.517	4.068	6.164	8.297	5.126	5.426	0	6	0	0	0	0	0	11.98	3.564	2.534	0	3.239	1.64	3.139	5.426	2	2	0
Et-PABA	CCOC(=O)C1=CC=C(N)C=C1	2.2	-1.76	2	0	165.2	1	12	11	2	0	52.32	3	0	6.638	1.175	11.09	0	-0.3079	0	0	0	0.4481	0	0	6.892	3.739	5.479	1.773	0.3921	4.788	0	6	2	0	0	0	0	11.09	1.273	0	0	2.709	0	2.781	4.788	0	0	0
PBSA	OS(=O)(=O)C1=CC2=C(NC(=N2)C2=CC=CC=C2)C=C1	1.04	-2.92	1	0	274.3	2	19	10	3	0	83.05	2	1	13.76	1.404	22.14	0	0	0	0	0	0	0	0	0	9.936	8.264	0	0	0	0	15	2	0	0.67	9	0	0	0	0	0	0	0	0	0	0	0	0
MBC	CC1=CC=C(C=C2C3CCC(C)(C2=O)C3(C)C)C=C1	5.09	-4.7	1	0	254.4	0	19	22	1	0	17.07	1	0	8.432	2.412	12.71	12.71	1.442	4.884	0	0	0	0	0	8.946	4.508	7.235	8.77	2.21	0	-0.03293	6	0	0	0	0	0	0	0	1.346	0	0	0	0	0	0	0	0
EHMC	CCCCC(CC)COC(=O)C=CC1=CC=C(OC)C=C1	5.62	-5.81	3	0	290.4	0	21	26	3	0	35.53	10	0	7.531	1.752	11.7	0	-0.2771	0	3.256	0	0	0	3.23	7.158	3.959	5.947	5.947	5.069	10.4	0	6	0	0	0	0	0	11.7	3.542	2.516	0	3.164	0	2.986	5.308	0	0	0
IMC	COC1=CC=C(C=CC(=O)OCCC(C)C)C=C1	4.27	-4.53	3	0	248.4	0	18	20	3	0	35.53	7	0	7.473	1.739	11.39	0	-0.2996	0	3.235	0	0	0	3.208	6.936	3.929	5.903	5.818	1.367	10.12	0	6	0	0	0	0	0	11.39	0	0.8276	0	2.957	0	2.853	5.069	0	0	0
OCR	CCCCC(CC)COC(=O)C(C#N)=C(C1=CC=CC=C1)C1=CC=CC=C1	6.23	-5.36	3	0	361.5	1	27	27	2	0	50.09	11	0	19.05	1.658	12.75	0	0.1233	0	0	0	1.834	0	0	8.04	16.25	6.29	4.26	4.604	5.55	0	12	0	0	0	0	0	12.75	3.488	2.413	0	3.271	0	3.195	5.55	0	0	0
ET	CCCCC(CC)COC(=O)C1=CC=C(NC2=NC(NC3=CC=C(C=C3)C(=O)OCC(CC)CCCC)=NC(NC3=CC=C(C=C3)C(=O)OCC(CC)CCCC)=N2)C=C1	9.02	-6.73	9	0	823.2	6	60	66	6	0	153.7	30	0	20.84	4	38.49	0	-1.077	0	0	0	1.132	0	0	24.07	11.63	16.29	12.85	13.93	16.92	0	24	3	0	0	0	0	38.49	10.43	7.14	0	9.933	0	9.717	16.92	0	0	0
OS	CCCCC(CC)COC(=O)C1=CC=CC=C1O	4.79	-4.02	2	0	250.4	0	18	22	3	0	46.53	8	0	6.461	0.2148	11.78	0	-0.4416	0	0	0	0.3387	0	0	7.4	5.604	2.393	4.259	4.843	5.26	0	6	1	6.155	0.5075	9.544	9.544	11.78	3.522	2.494	0	3.165	0	3.032	5.26	0	0	0
HMS	CC1CC(CC(C)(C)C1)OC(=O)C1=CC=CC=C1O	4.05	-3.85	2	0	262.4	0	19	22	3	0	46.53	3	0	6.515	0.2307	12.07	0	-0.4231	3.195	0	0	0.3781	0	0	7.732	5.694	2.458	6.62	2.955	5.565	0.2097	6	1	6.287	0.5333	9.664	9.664	12.07	0	0	0	0	0	3.27	5.565	0	0	0
DOBT	CCCCC(CC)COC(=O)C1=CC=C(NC2=NC(NC3=CC=C(C=C3)C(=O)OCC(CC)CCCC)=NC(NC3=CC=C(C=C3)C(=O)NC(C)(C)C)=N2)C=C1	8.11	-5.93	8	0	766.1	7	56	59	5	0	156.5	24	0	20.87	4.088	38.24	0	-0.8881	3.583	0	0	1.299	0	0	24.06	11.69	16.47	14.35	9.298	11.25	-0.3638	24	4	0	0	0	0	25.58	6.957	4.768	0	6.612	0	6.466	11.25	0	0	0
BZ-4	COC1=CC(O)=C(C=C1S(O)(=O)=O)C(=O)C1=CC=CC=C1	0.39	-3.16	2	0	308.3	0	21	12	6	0	100.9	4	1	9.902	-1.233	34.9	12.27	-0.5688	0	3.213	0	0.6763	0	3.145	8.073	7.544	6.534	1.183	0	4.783	0	12	2	6.488	0.6169	19.03	9.867	0	0	0	0	0	0	0	0	0	0	0
[truncated: 45 more columns]

## Sheet: NAT2 sunscreens vs inhibitors
NAT2	Mean	Mean				Mean	Mean
Variable	Sunscreens (n = 16)	Inhibitors (n = 55)			Variable	Sunscreens (n = 16)	Inhibitors (n = 55)
ALogPS_logP	4.43687	2.76127			MW	334.429	345.25
ALogPS_logS	-4.24063	-3.722			Vol	358.662	340.845
ACCEPTORS	3.0625	3.65455			nHA	4.4375	5.87273
HALOG	0	0.254545			nHD	1.25	2.2
MW	334.719	345.613			TPSA	64.2044	87.8555
N	1.25	1.54545			nRot	8.375	4.8
NA	24.3125	24.6909			nRing	2	3
NH	24.75	17.4364			MaxRing	6.1875	8.69091
O	3.1875	4.32727			nHet	4.5625	6.41818
P	0	0			fChar	0	0
PSA	64.2094	87.0244			nRig	13.5	18.7636
RBONDS	8.375	4.45455			Flex	0.626015	0.263076
S	0.125	0.290909			nStereo	0.8125	1.18182
SaaCH	6.5	7.10909			Fsp3	0.34075	0.193564
SaasC	3.5625	4.63636			logS	-4.85857	-3.72835
SdO	1.5625	1.72727			logD	3.42861	2.41565
SdO(keto)	0.375	0.581818			logP	4.84946	2.43749
SdssC	1.5	1.74545
Se1C1C4s	0.6875	0.0727273
Se1C1O2s	0.3125	0.218182
Se1C2C3sd	0.125	0.254545
Se1C3C3ad	1.375	1.10909
Se1C3C4as	0.0625	0.109091
Se1C3O2as	0.3125	0.709091
Se2C3O1s	1.3125	1.47273
SeaC2C2aa	3.75	4.03636
SeaC2C3aa	5.5	5.96364
SsCH3	2.75	1.25455
SssCH2	3.8125	1.34545
SssO	1.125	1.12727
SssssC	0.3125	0.163636
aCNOS	10.6875	12.6182
DONORS	1.25	2.2
Se1C3O1a	0.3125	0.927273
SeaC3C3aa	0.5	1.67273
SsOH	0.5	1.47273
SsOH(phen)	0.3125	0.927273
SdO(ester)	0.8125	0.309091
Se1C1C2s	1.375	0.109091
Se1C2C2ss	1.5	0.418182
Se1C2N3ss	0.125	0.327273
Se1C2O2ss	0.75	0.2
Se1C3N3as	0.125	0.0909091
Se1C3O2ds	0.8125	0.381818
SssO(ester)	0.8125	0.309091
SsssN	0.125	0.290909
SsssN(ar)	0.125	0.0363636
SdO(acid)	0.0625	0.0909091
Se1C3N1a	0.125	0
Se1C3O1d	0.0625	0.127273
SsNH2	0.125	0.0727273
SsNH2(ar)	0.125	0
SsOH(acid)	0.0625	0.0909091
Se1C1N3s	0.125	0.127273
Se1C2C3ss	2.0625	0.345455
SsssCH	0.8125	1.2
SaaN	0.4375	0.290909
SaaNH	0.0625	0.0727273
SaaaC	0.125	0.290909
SdO(sulfo)	0.25	0.218182
SddssS	0.125	0.109091
Se1C3C3aa	0.0625	0.0727273
Se1C3S4ad	0.125	0.0727273
Se1O1S4d	0.125	0
Se2O1S4d	0.25	0.218182
SeaC3N2aa	0.875	0.472727
SeaC3NHaa	0.125	0.109091
SdsCH	0.3125	0.472727
Se1C1C3a	0.0625	0.290909
Se1C2C3da	0.1875	0.163636
Se1C2C4ss	0.1875	0.145455
Se1C3C3dd	0.125	0.109091
Se1C3C3ds	0.0625	0.272727
Se1C3C4ds	0.0625	0.0363636
Se1C3C4ss	0.0625	0.0727273
Se1C4C4ss	0.0625	0
Se2C2C3ss	0.0625	0.0909091
Se1C2C3dd	0.125	0.218182
Se2C2C2ss	0.125	0.181818
Se1C1C3s	0.1875	0.181818
Se1C2C3td	0.0625	0
Se2C3C3ss	0.0625	0.0545455
Se3C2N1s	0.0625	0.0545455
StN	0.0625	0.0545455
StsC	0.0625	0.0545455
Se1C3N2as	0.75	0.272727
SssNH	0.4375	0.509091
SssNH(ar)	0.375	0.109091
Se1C3O2ss	0.0625	0.727273
SdO(amid)	0.0625	0.490909
Se1C3N2ds	0.0625	0.454545
Se1C4N2ss	0.0625	0.0363636
SssNH(oth)	0.0625	0.363636
Se1C1C3d	0	0.163636
Se1C3C3ss	0	0.636364
Se1C3O1s	0	0.290909
SsOH(alc)	0	0.418182
Se1C2O1s	0	0.0181818
Se1C3C3as	0	0.2
Se1C2C3sa	0	0.218182
Se1C2O2ds	0	0.0181818
SaasN	0	0.127273
Se1C3N3aa	0	0.0545455
Se1C4F1s	0	0.0545455
Se1N1S4d	0	0.0181818
SeaC3N3aa	0	0.163636
SeaN2N3aa	0	0.0545455
SsF	0	0.0909091
SdsN	0	0.109091
Se1C2N3ds	0	0.0181818
Se1C3F1d	0	0.0181818
Se1C3N2dd	0	0.0363636
Se1C3N3ds	0	0.163636
Se1C3N3ss	0	0.0545455
Se2C3N2ss	0	0.0545455
SsssN(oth)	0	0.127273
Se1C4O1s	0	0.109091
SsssN(al)	0	0.127273
Se1C3Cl1a	0	0.145455
SsCl	0	0.145455
SssNH(al)	0	0.0363636
Se1C2C2ds	0	0.0363636
Se1C1S2s	0	0.0181818
Se1C2S2ss	0	0.0545455
Se1C3N2ss	0	0.109091
Se1N2N3ds	0	0.0363636
SssS	0	0.0727273
Se1C2N3sa	0	0.0727273
SeaC2N2aa	0	0.0181818
Se1C3Br1a	0	0.0181818
Se2C2N2ss	0	0.0181818
SeaC2NHaa	0	0.0363636
SsBr	0	0.0181818
Se1C1N2s	0	0.0181818
Se1C3S2as	0	0.0545455
SeaC2N3aa	0	0.0363636
SaaS	0	0.0909091
Se1C2C3ts	0	0.0363636
SeaC2S2aa	0	0.0909091
SeaC3S2aa	0	0.0909091
Se1N3S4sd	0	0.0363636
Se1C3N1s	0	0.0181818
Se1N2N2ds	0	0.0181818
SsNH2(al)	0	0.0181818
Se1C3N1d	0	0.0363636
SeaN2N2aa	0	0.0181818
SsNH2(oth)	0	0.0363636
Se1C1S4d	0	0.0363636
Se1C3F1a	0	0.0181818
Se1N2S4sd	0	0.0545455
Se1C2C2st	0	0.0181818
Se1C1C2d	0	0.0181818
Se1C2N2ss	0	0.0545455
SdS	0	0.0181818
Se1C4N3ss	0	0.0181818
Se2C3S1s	0	0.0181818
Se1C3N2ad	0	0.0181818
Se2N2N2ss	0	0.0181818
Se1C3S2ss	0	0.0181818
SdO(nitro)	0	0.0363636
SddsN	0	0.0181818
SddsN(nitro)	0	0.0181818
Se1C3N==ad	0	0.0181818
Se2NO2	0	0.0363636

## Sheet: Equation (7)
	kNAT2 (obs)	kNAT2 (Eq. (7))	Code (1-Training; 0-Test)
BMDM	-9.6	-9.21286	1
BP-3	-8.7	-8.90777	1
DHHB	-8.2	-8.43376	1
PABA	-6.3	-6.69546	1
EHDP	-7.5	-7.59264	1
Et-PABA	-6.7	-7.23511	1
PBSA	-9.5	-9.68086	1
MBC	-8.8	-9.33226	1
EHMC	-7.8	-7.60273	1
IMC	-7.7	-7.92675	1
OCR	-8.7	-8.90612	1
ET	-7.3	-7.39275	1
OS	-8.2	-7.25931	1
HMS	-8.7	-8.3088	1
DOBT	-7.5	-8.12071	1
BZ-4	-9.3	-8.66318	1
94	-6.6	-6.64394	1
95	-7.3	-7.58444	0
96	-7.2	-7.41395	0
97	-6.5	-6.46092	0
98	-10.6	-10.6384	0
99	-9.4	-8.65889	0
100	-8.8	-8.76794	0
101	-9.5	-8.58307	0
102	-9.5	-8.86047	0
103	-9.6	-9.09968	0
104	-9.5	-9.63352	0
105	-9.6	-8.97895	0
106	-7.1	-7.6376	0
107	-7.4	-7.55199	0
108	-7.3	-7.8523	0
109	-7.4	-7.80441	0
110	-9.5	-8.99286	0
111	-10	-10.0737	0
112	-9.6	-10.275	0
113	-10.8	-10.4989	0
114	-10.3	-10.2557	0
115	-9.6	-10.2339	0
116	-9.9	-10.48	0
117	-10.5	-9.86535	0
118	-7.6	-7.35766	0
119	-10.4	-10.3609	0
120	-9.3	-8.97644	0
121	-9.1	-9.61875	0
122	-10.5	-10.5309	0
123	-9.9	-10.3188	0
124	-8.3	-8.89281	0
125	-9.5	-9.5607	0
126	-8.6	-9.46527	1
127	-10.8	-11.0008	1
128	-10.9	-10.5063	1
129	-10.5	-9.86759	1
130	-9.3	-9.86535	1
131	-9.6	-9.16375	1
132	-8.1	-8.64198	1
133	-8.1	-8.94807	1
134	-9.5	-8.84677	1
135	-8.2	-9.67258	1
136	-9.3	-9.29371	1
137	-10.2	-9.74172	1
138	-10.8	-9.78035	1
139	-10.4	-9.91448	1
140	-9.4	-8.22092	1
141	-9.8	-10.1944	1
142	-10.4	-9.29726	1
143	-10.2	-10.0803	1
144	-10.3	-10.7497	1
145	-10.7	-10.275	1
146	-9.2	-9.17802	1
147	-8.6	-9.2269	1
148	-8.3	-8.45385	1

## Sheet: GST ADMETlab3.0
	SMILES	kGST	MW	Vol	Dense	nHA	nHD	TPSA	nRot	nRing	MaxRing	nHet	fChar	nRig	Flex	nStereo	Fsp3	logS	logD	logP	mp	bp	pka_acidic	pka_basic	caco2	MDCK	PAMPA
BMDM	COC1=CC=C(C=C1)C(=O)CC(=O)C1=CC=C(C=C1)C(C)(C)C	-7.5	310.16	342.642	0.905201	3	0	43.37	6	2	6	3	0	14	0.428571	0	0.3	-5.55457	4.08481	4.54385	72.4428	344.611	9.20772	3.24809	-4.69796	-4.73271	0.0210806
BP-3	COC1=CC=C(C(=O)C2=CC=CC=C2)C(O)=C1	-7.3	228.08	241.503	0.94442	3	1	46.53	3	2	6	3	0	13	0.230769	0	0.071	-3.86033	3.41968	3.51508	65.9127	307.011	9.67912	4.08306	-4.86396	-4.71796	0.0259449
DHHB	CCCCCCOC(=O)C1=CC=CC=C1C(=O)C1=C(O)C=C(C=C1)N(CC)CC	-6.9	397.23	431.613	0.920338	5	1	66.84	12	2	6	5	0	14	0.857143	0	0.417	-6.3057	4.26206	6.20732	60.0121	402.102	9.86803	3.47821	-4.74609	-4.56969	0.000171187
PABA	NC1=CC=C(C=C1)C(O)=O	-5.1	137.05	139.103	0.985239	3	3	63.32	1	1	6	3	0	7	0.142857	0	0	-1.59386	1.00278	1.04754	209.532	283.271	4.65647	2.3265	-5.23637	-4.57785	0.985361
EHDP	CCCCC(CC)COC(=O)C1=CC=C(C=C1)N(C)C	-6	277.2	312.063	0.888282	3	0	29.54	9	1	6	3	0	7	1.28571	1	0.588	-5.09925	3.89131	5.14234	28.9458	336.668	9.73224	3.26111	-4.8985	-4.6492	0.00666149
Et-PABA	CCOC(=O)C1=CC=C(N)C=C1	-5.6	165.08	173.695	0.9504	3	2	52.32	3	1	6	3	0	7	0.428571	0	0.222	-2.651	1.96631	2.0065	80.994	307.899	9.39016	2.48622	-5.11516	-4.5673	0.538974
PBSA	OS(=O)(=O)C1=CC2=C(NC(=N2)C2=CC=CC=C2)C=C1	-7.7	274.04	256.153	1.06983	5	2	83.05	2	3	9	6	0	18	0.111111	0	0	-2.37407	1.62144	-0.0253497	242.238	329.568	4.28627	3.45158	-5.58692	-4.99345	0.954199
MBC	CC1=CC=C(C=C2C3CCC(C)(C2=O)C3(C)C)C=C1	-7.6	254.17	289.823	0.876984	1	0	17.07	1	3	6	1	0	16	0.0625	2	0.5	-5.2686	3.84767	4.38611	112.088	299.564	9.6142	5.27281	-4.57409	-4.53093	0.404515
EHMC	CCCCC(CC)COC(=O)C=CC1=CC=C(OC)C=C1	-6.3	290.19	324.516	0.894224	3	0	35.53	10	1	6	3	0	8	1.25	1	0.5	-5.4609	3.85592	5.3091	8.64707	330.353	9.24632	3.03668	-4.90288	-4.7314	0.0205008
IMC	COC1=CC=C(C=CC(=O)OCCC(C)C)C=C1	-6.3	248.14	272.628	0.910177	3	0	35.53	7	1	6	3	0	8	0.875	0	0.4	-4.46443	3.59114	4.24597	29.514	300.632	8.92184	2.81534	-4.79522	-4.49086	0.0364383
OCR	CCCCC(CC)COC(=O)C(C#N)=C(C1=CC=CC=C1)C1=CC=CC=C1	-7.8	361.2	408.76	0.883649	3	0	50.09	10	2	6	3	0	15	0.666667	1	0.333	-6.39367	4.51745	6.15662	34.7248	381.84	8.57252	2.30543	-4.93512	-4.61365	0.0147118
ET	CCCCC(CC)COC(=O)C1=CC=C(NC2=NC(NC3=CC=C(C=C3)C(=O)OCC(CC)CCCC)=NC(NC3=CC=C(C=C3)C(=O)OCC(CC)CCCC)=N2)C=C1	-7.4	822.5	883.713	0.930732	12	3	153.66	30	4	6	12	0	27	1.11111	3	0.5	-8.91136	5.09293	12.8687	195.774	616.463	13.8382	2.39335	-4.99434	-4.82673	2.66566e-07
OS	CCCCC(CC)COC(=O)C1=CC=CC=C1O	-6.2	250.16	275.265	0.908798	3	1	46.53	8	1	6	3	0	7	1.14286	1	0.533	-4.64064	3.53241	5.00914	-4.33195	302.677	10.1317	4.11029	-4.88627	-4.62717	0.0202271
HMS	CC1CC(CC(C)(C)C1)OC(=O)C1=CC=CC=C1O	-7.6	262.16	284.004	0.923085	3	1	46.53	3	2	6	3	0	13	0.230769	2	0.562	-4.58545	3.58463	4.84969	37.1828	294.67	10.2295	4.58012	-4.86867	-4.66008	0.0262655
DOBT	CCCCC(CC)COC(=O)C1=CC=C(NC2=NC(NC3=CC=C(C=C3)C(=O)OCC(CC)CCCC)=NC(NC3=CC=C(C=C3)C(=O)NC(C)(C)C)=N2)C=C1	-8.2	765.46	816.736	0.937219	12	4	156.46	25	4	6	12	0	27	0.925926	2	0.455	-8.90502	4.72068	10.9128	215.402	575.37	14.3379	3.58635	-5.06226	-4.84805	1.53236e-06
BZ-4	COC1=CC(O)=C(C=C1S(O)(=O)=O)C(=O)C1=CC=CC=C1	-8	308.04	286.383	1.07562	6	2	100.9	4	2	6	7	0	15	0.266667	0	0.071	-1.66824	1.86649	1.41589	129.695	286.606	3.29193	5.18861	-5.48929	-4.85212	0.667141
55	CCOC(=O)C(C)(C)OC1=CC=C(Cl)C=C1	-6.4	242.07	238.588	1.0146	3	0	35.53	5	1	6	4	0	7	0.714286	0	0.417	-3.69092	3.16104	3.31946	31.1208	250.956	8.85992	3.74753	-4.51421	-4.64381	0.0413278
56	CCC(=C)C(=O)C1=C(Cl)C(Cl)=C(OCC(O)=O)C=C1	-6.9	302.01	274.612	1.09977	4	1	63.6	6	1	6	6	0	9	0.666667	0	0.231	-3.05953	2.30068	3.18422	135.191	302.813	3.34652	1.57045	-5.25137	-4.88418	0.85667
57	CC(C)C1=C(O)C(O)=C(C=O)C2=C1C=C(C)C(=C2O)C1=C(O)C2=C(C=C1C)C(C(C)C)=C(O)C(O)=C2C=O	-7.3	518.19	531.894	0.974235	8	6	155.52	5	4	10	8	0	24	0.208333	0	0.267	-4.2376	2.76743	3.39473	184.824	316.259	5.34071	3.50682	-5.28228	-4.80514	0.830585
58	COC1=CC2=C(C=C1)N(C(=O)C1=CC=C(Cl)C=C1)C(C)=C2CC(O)=O	-8.4	357.08	349.151	1.02271	5	1	68.53	5	3	9	6	0	18	0.277778	0	0.158	-5.80133	2.66834	3.0915	168.13	319.613	5.67325	1.63278	-4.682	-4.6281	0.738578
59	COCC(O)CN1C=CN=C1[N+]([O-])=O	-5.4	201.07	181.314	1.10896	7	1	90.42	5	1	5	7	0	6	0.833333	1	0.571	0.140461	-0.421375	-0.299681	88.1235	264.128	10.9689	3.47082	-4.79637	-4.46419	0.983329
60	CCCCC[C@H](O)\C=C\[C@H]1[C@H](O)CC2=C1C=C(CCCCC(O)=O)N2C1=CC=CC=C1	-7.7	425.26	460.285	0.923906	5	3	82.69	12	3	8	5	0	17	0.705882	3	0.5	-4.37182	3.21542	3.99659	113.217	310.591	5.12288	3.67216	-5.15759	-4.88797	0.921651
61	OC(=O)C1=C(O)C=CC(=C1)N=NC1=CC=C(C=C1)S(=O)(=O)NC1=CC=CC=N1	-8.8	398.07	371.661	1.07106	9	3	141.31	6	3	6	10	0	22	0.272727	0	0	-3.49259	1.95975	3.24009	292.005	382.878	3.80811	0.172077	-6.40238	-5.07663	0.95807
62	CN(C)CCC=C1C2=CC=CC=C2CCC2=CC=CC=C12	-8.8	277.18	321.348	0.862553	1	0	3.24	3	3	15	1	0	18	0.166667	0	0.3	-3.93167	3.57455	4.43888	217.993	296.573	11.6674	8.88973	-4.12328	-4.97252	0.00222677
63	CN(C)CC\C=C1/C2=CC=CC=C2COC2=CC=CC=C12	-8.3	279.16	312.843	0.892334	2	0	12.47	3	3	15	2	0	18	0.166667	0	0.263	-3.61919	3.14022	3.53955	82.2138	295.106	8.20614	7.74793	-4.71674	-4.77877	0.00615648
64	CN(C)CCCN1C2=CC=CC=C2CCC2=CC=CC=C12	-8	280.19	317.686	0.881973	2	0	6.48	4	3	15	2	0	17	0.235294	0	0.368	-4.08131	3.75635	4.64549	133.494	320.053	10.6083	9.02937	-4.56521	-5.01608	0.00694344
65	CN(C)CCCN1C2=CC=CC=C2CCC2=C1C=C(Cl)C=C2	-8	314.15	332.897	0.943686	2	0	6.48	4	3	15	3	0	17	0.235294	0	0.368	-4.14284	3.97361	4.94013	201.688	334.517	12.0499	9.0394	-4.73143	-5.13425	0.00340271
66	C[C@]12CC[C@H]3[C@@H](CCC4=C3C=CC(OS(O)(=O)=O)=C4)[C@@H]1CC[C@@H]2OS(O)(=O)=O	-8.1	432.09	385.089	1.12205	8	2	127.2	4	4	17	10	0	24	0.166667	5	0.667	-1.54989	2.17429	0.371028	179.059	253.308	2.66085	6.09968	-5.07288	-4.98106	0.285689
67	OCCCCCCSC1=CC=C(C2=NON=C12)N(=O)=O	-6.1	297.08	272.473	1.09031	7	1	102.29	8	2	9	8	0	11	0.727273	0	0.5	-4.20671	3.01154	2.90803	111.815	293.711	7.60264	4.90568	-4.99759	-4.72926	0.625161
68	Br\C=C1/CC(C\C=C\C2=CC=CC=C2)C(=O)O1	-7.2	292.01	254.633	1.14679	2	0	26.3	3	2	6	3	0	14	0.214286	1	0.214	-3.57511	2.98506	3.23814	40.5702	279.559	8.41778	3.19227	-4.87805	-4.70182	0.158891
69	FC(F)(F)C1=CC=C(\C=C\CC2C\C(OC2=O)=C/Br)C=C1	-7.6	360	290.131	1.24082	2	0	26.3	4	2	6	6	0	14	0.285714	1	0.267	-4.62722	3.73692	4.01649	63.0422	286.244	7.42676	3.27027	-4.84082	-4.76031	0.268759
70	CCCCCC(C)NC(=O)C(CCCC(=O)OCC)NC(=O)CCC(N)C(O)=O	-5.9	415.27	429.662	0.966504	9	5	147.82	19	0	0	9	0	4	4.75	3	0.8	-1.18583	0.72625	-0.419102	179.269	282.927	3.05071	6.26223	-5.54025	-4.94783	0.984109
71	CCOC(=O)CCCC(NC(=O)CCC(N)C(O)=O)C(=O)NC(C)(C)CC(C)(C)C	-6.3	429.28	446.958	0.960448	9	5	147.82	17	0	0	9	0	4	4.25	2	0.81	-1.47648	0.821569	-0.0705035	181.444	268.478	3.729	6.48402	-5.39823	-4.84755	0.972251
72	CCC(CSCC(N(C)C(=O)CCC(N)C(O)=O)C(=O)NCC(O)=O)C(=O)C1=CC=C(CC(O)=O)C(Cl)=C1Cl	-7.7	607.12	552.409	1.09904	12	6	204.4	19	1	6	15	0	12	1.58333	3	0.5	-2.33867	1.01484	0.0671784	209.499	303.199	2.46966	4.47558	-5.54791	-5.03117	0.999999
73	Br\C=C1/CC(CC2OC2C2=CC=CC=C2)C(=O)O1	-7.1	308	257.503	1.1961	3	0	38.83	3	3	6	4	0	16	0.1875	3	0.357	-2.95745	2.5237	2.44889	51.2801	287.672	8.11411	2.94132	-4.75	-4.67385	0.782445
74	NC1=C(C=C(NC2=CC(=C(NC3=NC(Cl)=NC(NC4=CC=CC=C4S(O)(=O)=O)=N3)C=C2)S(O)(=O)=O)C2=C1C(=O)C1=CC=CC=C1C2=O)S(O)(=O)=O	-9	773.01	658.389	1.17409	18	8	298.03	9	6	14	22	0	42	0.214286	0	0	-2.10745	1.78517	0.187175	336.566	445.162	2.31436	3.64382	-5.87094	-5.0096	0.998218
75	OCCCCCCSC1=CC=C(C2=NON=C12)[N+]([O-])=O	-6	297.08	272.473	1.09031	7	1	102.29	8	2	9	8	0	11	0.727273	0	0.5	-4.20671	3.01154	2.90803	111.815	293.711	7.60264	4.90568	-4.99759	-4.72926	0.625161
76	COC1=CC(\C=C\C(=O)N2CCC=CC2=O)=CC(OC)=C1OC	-6.4	317.13	321.968	0.984974	6	0	65.07	6	2	6	6	0	15	0.4	0	0.294	-3.21244	2.72581	2.28488	101.065	285.434	8.31742	5.34385	-4.69095	-4.70507	0.032613
77	OC1=CC(O)=C(O)C2=C1C(=O)C1=CC=CC=C1C2=O	-8.4	256.04	247.89	1.03288	5	3	94.83	0	3	14	5	0	18	0	0	0	-5.04177	2.86637	2.92342	269.102	401.669	8.21909	2.11937	-4.97952	-4.75329	0.756477
78	OC1=C(O)C2=C(C=C1)C(=O)C1=CC=CC=C1C2=O	-8.4	240.04	239.1	1.00393	4	2	74.6	0	3	14	4	0	18	0	0	0	-5.05776	2.68757	2.76783	276.79	400.484	7.99242	1.24754	-4.76975	-4.72967	0.645669
79	OC1=CC=CC2=C1C(=O)C1=C(C=CC=C1O)C2=O	-8.2	240.04	239.1	1.00393	4	2	74.6	0	3	14	4	0	18	0	0	0	-5.63568	3.21986	3.5757	224.192	386.154	7.89564	1.32836	-4.8222	-4.75126	0.805235
80	OC1=C2C(=O)C3=CC=CC=C3C(=O)C2=C(O)C=C1	-8.1	240.04	239.1	1.00393	4	2	74.6	0	3	14	4	0	18	0	0	0	-5.83177	3.33777	3.74272	211.173	383.732	8.33416	2.14904	-4.67403	-4.73055	0.87966
81	OC1=CC(O)=C2C(OC(=C(O)C2=O)C2=CC(O)=C(O)C(O)=C2)=C1	-8.1	318.04	291.557	1.09083	8	6	151.59	1	3	10	8	0	18	0.0555556	0	0	-3.44294	1.0826	1.11521	367.973	415.258	6.26334	1.43817	-6.45377	-4.92194	0.802631
82	CCC[C@@H]1C[C@H](N(C)C1)C(=O)N[C@H]([C@H](C)Cl)[C@H]1O[C@H](SC)[C@H](O)[C@@H](O)[C@H]1O	-7.1	424.18	399.8	1.06098	7	4	102.26	8	2	6	9	0	12	0.666667	9	0.944	-4.10828	2.52297	2.66732	165.308	316.848	7.245	4.47426	-5.35785	-4.85831	0.976771
83	COC1=C2OC(=O)C=CC2=CC2=C1OC=C2	-7.3	216.04	209.781	1.02984	4	0	52.58	1	3	13	4	0	16	0.0625	0	0.083	-3.24	1.90653	1.75257	157.006	316.414	6.15665	2.75662	-4.34837	-4.56176	0.630194
84	FC(F)(F)C(=O)NCCCN(C(=O)CCl)C1=CC=C(C=C1)N(=O)=O	-7	367.05	310.594	1.18177	7	1	92.55	10	1	6	11	0	9	1.11111	0	0.385	-2.87008	1.77204	1.46209	138.301	312.217	7.13341	2.77397	-4.72422	-4.80733	0.0769899
85	FC1=CC=C(C=C1)N(C(C(=O)NC1CCCCC1)C1=CC=CN=C1)C(=O)CCl	-7.8	403.15	396.86	1.01585	5	1	62.3	8	3	6	7	0	20	0.4	1	0.381	-3.94404	2.67499	2.82848	125.904	305.842	9.11786	5.33265	-4.96157	-4.68507	0.0984462
86	COC1=CC=C(C=C1)C(N(C(=O)CCl)C1=CC=CC(Cl)=C1)C(=O)NC1CCCCC1	-8	448.13	438.389	1.02222	5	1	58.64	9	3	6	7	0	20	0.45	1	0.391	-4.19185	3.49507	3.64169	104.063	293.198	8.37925	5.34047	-5.00435	-4.7646	0.0582808
87	COC1=CC=C(C=C1)C(N(C(=O)CCl)C1=CC=C(Cl)C=C1)C(=O)NC1CCCCC1	-8	448.13	438.389	1.02222	5	1	58.64	9	3	6	7	0	20	0.45	1	0.391	-4.21062	3.52032	3.67946	103.86	289.294	8.42897	5.44946	-4.98599	-4.78599	0.0510067
88	COC1=CC=C(C=C1)C(N(C(=O)CCl)C1=CC=C(OC)C=C1)C(=O)NC1CCCCC1	-7.7	444.18	449.265	0.988682	6	1	67.87	10	3	6	7	0	20	0.5	1	0.417	-3.82656	2.73935	2.69796	105.245	293.493	9.04734	4.84518	-4.93658	-4.81096	0.0523007
89	COC1=C(Cl)C=C(C=C1)N(C(C(=O)NCCC1=CC=CC=C1)C1=CC=CS1)C(=O)CCl	-7.8	476.07	451.626	1.05413	5	1	58.64	11	3	6	8	0	19	0.578947	1	0.217	-3.90897	3.23918	3.02976	102.129	283.577	8.05153	5.10046	-4.86987	-4.3	0.0242271
90	COC1=CC=C(C=C1)C(CCN(CC1=CC=C(OC)C(OC)=C1)C(=O)CCl)C1=CC=CC=C1	-7.8	467.19	484.883	0.963511	5	0	48	12	3	6	6	0	19	0.631579	1	0.296	-5.93082	4.29418	4.90021	84.0503	388.124	10.2012	4.37161	-4.76441	-4.49922	0.0191713
91	OC1=NC(CCl)=NC2=C1SC(=C2)C1=CC=C(F)C=C1	-7.2	294	259.851	1.13142	3	1	46.01	2	3	9	6	0	16	0.125	0	0.077	-4.93253	3.36607	3.60188	142.343	312.095	8.61737	3.03005	-4.96423	-4.57646	0.114414
92	ClCC(=O)N1CCN(CC1)S(=O)(=O)C1=CC2=C(C=CC=C2)C=C1	-8.5	352.06	325.888	1.08031	5	0	57.69	4	3	10	7	0	20	0.2	0	0.312	-3.50893	2.36868	1.93605	157.562	315.348	8.5968	3.81776	-4.84886	-4.75149	0.473968
93	CCOC(=O)[C@@H](N)CCC(=O)N[C@@H](CSCC1=CC=CC=C1)C(=O)N[C@@H](C(=O)OCC)C1=CC=CC=C1	-7.9	529.22	536.311	0.986778	9	4	136.82	19	2	6	10	0	16	1.1875	3	0.407	-2.10281	1.74265	1.90176	80.5637	287.05	9.02042	7.40342	-5.62994	-5.14561	0.460973

## Sheet: Equation (6)
	kGST (obs)	kGST (pred)	Code (1-Training; 0-Test)
BMDM	-7.5	-7.32523	1
BP-3	-7.3	-7.18244	1
DHHB	-6.9	-6.76256	1
PABA	-5.1	-6.21837	1
EHDP	-6	-6.36684	1
Et-PABA	-5.6	-6.19643	1
PBSA	-7.7	-8.09267	1
MBC	-7.6	-7.353	1
EHMC	-6.3	-6.64996	1
IMC	-6.3	-6.14945	1
OCR	-7.8	-7.18959	1
ET	-7.4	-7.97248	1
OS	-6.2	-6.321	1
HMS	-7.6	-7.062	1
DOBT	-8.2	-8.01684	1
BZ-4	-8	-7.3506	1
55	-6.4	-6.35563	1
56	-6.9	-6.96823	1
57	-7.3	-8.0382	1
58	-8.4	-7.33245	1
59	-5.4	-5.42287	1
60	-7.7	-7.76111	1
61	-8.8	-8.26719	1
62	-8.8	-8.49604	1
63	-8.3	-7.98116	1
64	-8	-8.36285	1
65	-8	-8.60873	1
66	-8.1	-8.40425	1
67	-6.1	-6.53487	1
68	-7.2	-7.37267	1
69	-7.6	-7.49437	1
70	-5.9	-5.98159	1
71	-6.3	-5.77292	1
72	-7.7	-6.71652	1
73	-7.1	-7.42693	1
74	-9	-9.36396	1
75	-6	-6.53487	1
76	-6.4	-7.04463	1
77	-8.4	-7.59296	1
78	-8.4	-7.65554	1
79	-8.2	-7.70046	0
80	-8.1	-7.65736	0
81	-8.1	-7.60869	0
82	-7.1	-6.91549	0
83	-7.3	-7.08198	0
84	-7	-6.47314	0
85	-7.8	-7.67519	0
86	-8	-7.84066	0
87	-8	-7.88517	0
88	-7.7	-7.82541	0
89	-7.8	-6.76184	0
90	-7.8	-7.17638	0
91	-7.2	-7.22428	0
92	-8.5	-7.81338	0
93	-7.9	-7.73819	0

## Sheet: NAT2 OEState
	OEState descriptors for sunscreens and NAT inhibitors
	SMILES	kNAT2	ALogPS_logP	ALogPS_logS	ACCEPTORS	HALOG	MW	N	NA	NH	O	P	PSA	RBONDS	S	SaaCH	SaasC	SdO	SdO(keto)	SdssC	Se1C1C4s	Se1C1O2s	Se1C2C3sd	Se1C3C3ad	Se1C3C4as	Se1C3O2as	Se2C3O1s	SeaC2C2aa	SeaC2C3aa	SsCH3	SssCH2	SssO	SssssC	aCNOS	DONORS	Se1C3O1a	SeaC3C3aa	SsOH	SsOH(phen)	SdO(ester)	Se1C1C2s	Se1C2C2ss	Se1C2N3ss	Se1C2O2ss	Se1C3N3as	Se1C3O2ds	SssO(ester)	SsssN	SsssN(ar)
BMDM	COC1=CC=C(C=C1)C(=O)CC(=O)C1=CC=C(C=C1)C(C)(C)C	-9.6	4.98	-5.7	3	0	310.4	0	23	22	3	0	43.37	6	0	8	4	2	2	2	3	1	2	2	1	1	2	4	8	4	1	1	1	12	0	0	0	0	0	0	0	0	0	0	0	0	0	0	0
BP-3	COC1=CC=C(C(=O)C2=CC=CC=C2)C(O)=C1	-8.7	3.35	-3.25	2	0	228.3	0	17	12	3	0	46.53	3	0	8	4	1	1	1	0	1	0	2	0	1	1	5	6	1	0	1	0	12	1	1	1	1	1	0	0	0	0	0	0	0	0	0	0
DHHB	CCCCCCOC(=O)C1=CC=CC=C1C(=O)C1=C(O)C=C(C=C1)N(CC)CC	-8.2	6.03	-4.75	4	0	397.6	1	29	31	4	0	66.84	12	0	7	5	2	1	2	0	0	0	3	0	0	2	4	6	3	7	1	0	12	1	1	2	1	1	1	3	4	2	1	1	1	1	1	1
PABA	NC1=CC=C(C=C1)C(O)=O	-6.3	0.83	-1.49	1	0	137.1	1	10	7	2	0	63.32	1	0	4	2	1	0	1	0	0	0	1	0	0	1	2	4	0	0	0	0	6	3	0	0	1	0	0	0	0	0	0	0	0	0	0	0
EHDP	CCCCC(CC)COC(=O)C1=CC=C(C=C1)N(C)C	-7.5	4.99	-3.89	3	0	277.5	1	20	27	2	0	29.54	9	0	4	2	1	0	1	0	0	0	1	0	0	1	2	4	4	5	1	0	6	0	0	0	0	0	1	2	2	0	1	1	1	1	1	1
Et-PABA	CCOC(=O)C1=CC=C(N)C=C1	-6.7	2.2	-1.76	2	0	165.2	1	12	11	2	0	52.32	3	0	4	2	1	0	1	0	0	0	1	0	0	1	2	4	1	1	1	0	6	2	0	0	0	0	1	1	0	0	1	0	1	1	0	0
PBSA	OS(=O)(=O)C1=CC2=C(NC(=N2)C2=CC=CC=C2)C=C1	-9.5	1.04	-2.92	1	0	274.3	2	19	10	3	0	83.05	2	1	8	3	2	0	0	0	0	0	0	0	0	0	5	6	0	0	0	0	15	2	0	1	1	0	0	0	0	0	0	0	0	0	0	0
MBC	CC1=CC=C(C=C2C3CCC(C)(C2=O)C3(C)C)C=C1	-8.8	5.09	-4.7	1	0	254.4	0	19	22	1	0	17.07	1	0	4	2	1	1	2	3	0	0	0	0	0	1	2	4	4	2	0	2	6	0	0	0	0	0	0	0	1	0	0	0	0	0	0	0
EHMC	CCCCC(CC)COC(=O)C=CC1=CC=C(OC)C=C1	-7.8	5.62	-5.81	3	0	290.4	0	21	26	3	0	35.53	10	0	4	2	1	0	1	0	1	0	0	0	1	1	2	4	3	5	2	0	6	0	0	0	0	0	1	2	2	0	1	0	1	1	0	0
IMC	COC1=CC=C(C=CC(=O)OCCC(C)C)C=C1	-7.7	4.27	-4.53	3	0	248.4	0	18	20	3	0	35.53	7	0	4	2	1	0	1	0	1	0	0	0	1	1	2	4	3	2	2	0	6	0	0	0	0	0	1	0	1	0	1	0	1	1	0	0
OCR	CCCCC(CC)COC(=O)C(C#N)=C(C1=CC=CC=C1)C1=CC=CC=C1	-8.7	6.23	-5.36	3	0	361.5	1	27	27	2	0	50.09	11	0	10	2	1	0	3	0	0	0	2	0	0	1	8	4	2	5	1	0	12	0	0	0	0	0	1	2	2	0	1	0	1	1	0	0
ET	CCCCC(CC)COC(=O)C1=CC=C(NC2=NC(NC3=CC=C(C=C3)C(=O)OCC(CC)CCCC)=NC(NC3=CC=C(C=C3)C(=O)OCC(CC)CCCC)=N2)C=C1	-7.3	9.02	-6.73	9	0	823.2	6	60	66	6	0	153.7	30	0	12	9	3	0	3	0	0	0	3	0	0	3	6	12	6	15	3	0	24	3	0	0	0	0	3	6	6	0	3	0	3	3	0	0
OS	CCCCC(CC)COC(=O)C1=CC=CC=C1O	-8.2	4.79	-4.02	2	0	250.4	0	18	22	3	0	46.53	8	0	4	2	1	0	1	0	0	0	1	0	0	1	3	2	2	5	1	0	6	1	1	1	1	1	1	2	2	0	1	0	1	1	0	0
HMS	CC1CC(CC(C)(C)C1)OC(=O)C1=CC=CC=C1O	-8.7	4.05	-3.85	2	0	262.4	0	19	22	3	0	46.53	3	0	4	2	1	0	1	2	0	0	1	0	0	1	3	2	3	3	1	1	6	1	1	1	1	1	1	0	0	0	0	0	1	1	0	0
DOBT	CCCCC(CC)COC(=O)C1=CC=C(NC2=NC(NC3=CC=C(C=C3)C(=O)OCC(CC)CCCC)=NC(NC3=CC=C(C=C3)C(=O)NC(C)(C)C)=N2)C=C1	-7.5	8.11	-5.93	8	0	766.1	7	56	59	5	0	156.5	24	0	12	9	3	0	3	3	0	0	3	0	0	3	6	12	7	10	2	1	24	4	0	0	0	0	2	4	4	0	2	0	2	2	0	0
BZ-4	COC1=CC(O)=C(C=C1S(O)(=O)=O)C(=O)C1=CC=CC=C1	-9.3	0.39	-3.16	2	0	308.3	0	21	12	6	0	100.9	4	1	7	5	3	1	1	0	1	0	2	0	1	1	4	6	1	0	1	0	12	2	1	2	2	1	0	0	0	0	0	0	0	0	0	0
94	CC(=O)NC1=CC=C(C=C1)O	-6.6	0.51	-1.56	1	0	151.2	1	11	9	2	0	49.33	1	0	4	2	1	0	1	0	0	0	0	0	0	1	2	4	1	0	0	0	6	2	1	0	1	1	0	0	0	0	0	0	0	0	0	0
95	C1=CC(=C(C=C1/C=C/C(=O)O)O)O	-7.3	1.67	-2.05	1	0	180.2	0	13	8	4	0	77.76	2	0	3	3	1	0	1	0	0	0	0	0	0	1	1	4	0	0	0	0	6	3	2	1	3	2	0	0	0	0	0	0	0	0	0	0
96	COC1=C(C=CC(=C1)/C=C/C(=O)O)O	-7.2	1.57	-2.33	2	0	194.2	0	14	10	4	0	66.76	3	0	3	3	1	0	1	0	1	0	0	0	1	1	1	4	1	0	1	0	6	2	1	1	2	1	0	0	0	0	0	0	0	0	0	0
97	C1=C(C=C(C(=C1O)O)O)C(=O)O	-6.5	1.17	-1.54	1	0	170.1	0	12	6	5	0	97.99	1	0	2	4	1	0	1	0	0	0	1	0	0	1	0	4	0	0	0	0	6	4	3	2	4	3	0	0	0	0	0	0	0	0	0	0
98	COC1=C(C=CC(=C1)C2C(OC3=C(O2)C=C(C=C3)C4C(C(=O)C5=C(C=C(C=C5O4)O)O)O)CO)O	-10.6	2.33	-3.72	5	0	482.5	0	35	22	10	0	155.1	4	0	8	10	1	1	1	0	1	0	1	0	4	1	2	12	1	1	4	0	18	5	3	4	5	3	0	0	0	0	0	0	0	0	0	0
99	C1=CC(=C(C=C1[C@@H]2[C@H](C(=O)C3=C(C=C(C=C3O2)O)O)O)O)O	-9.4	1.06	-2.42	2	0	304.3	0	22	12	7	0	127.4	1	0	5	7	1	1	1	0	0	0	1	0	1	1	1	8	0	0	1	0	12	5	4	3	5	4	0	0	0	0	0	0	0	0	0	0
100	C1[C@H]([C@H](OC2=CC(=CC(=C21)O)O)C3=CC(=C(C=C3)O)O)O	-8.8	1.02	-2.65	1	0	290.3	0	21	14	6	0	110.4	1	0	5	7	0	0	0	0	0	0	0	0	1	0	1	8	0	1	1	0	12	5	4	3	5	4	0	0	0	0	0	0	0	0	0	0
101	C1=CC(=C(C=C1C2=C(C(=O)C3=C(C=C(C=C3O2)O)O)O)O)O	-9.5	1.81	-3.06	2	0	302.2	0	22	10	7	0	127.4	1	0	5	7	1	1	3	0	0	0	2	0	1	1	1	8	0	0	1	0	12	5	4	3	5	4	0	0	0	0	0	0	1	0	0	0
102	C1=CC(=CC=C1C2=C(C(=O)C3=C(C=C(C=C3O2)O)O)O)O	-9.5	1.99	-3.21	2	0	286.2	0	21	10	6	0	107.2	1	0	6	6	1	1	3	0	0	0	2	0	1	1	2	8	0	0	1	0	12	4	3	2	4	3	0	0	0	0	0	0	1	0	0	0
103	C1=CC(=CC=C1C2=COC3=CC(=CC(=C3C2=O)O)O)O	-9.6	3.04	-3.34	2	0	270.2	0	20	10	5	0	86.99	1	0	6	6	1	1	2	0	0	0	2	0	1	1	2	8	0	0	1	0	12	3	3	2	3	3	0	0	0	0	0	0	0	0	0	0
104	C1=CC=C(C=C1)C2=CC(=O)C3=C(C=C(C=C3O2)O)O	-9.5	3.44	-3.38	2	0	254.2	0	19	10	4	0	66.76	1	0	7	5	1	1	2	0	0	0	2	0	1	1	4	6	0	0	1	0	12	2	2	2	2	2	0	0	0	0	0	0	1	0	0	0
105	COC1=C(C=CC(=C1)/C=C/C(=O)CC(=O)/C=C/C2=CC(=C(C=C2)O)OC)O	-9.6	3.62	-4.81	4	0	368.4	0	27	20	6	0	93.06	8	0	6	6	2	2	2	0	2	2	0	0	2	2	2	8	2	1	2	0	12	2	2	2	2	2	0	0	0	0	0	0	0	0	0	0
106	COC1=C(C=C2C(=C1)C=CC(=O)O2)O	-7.1	1.65	-1.91	3	0	192.2	0	14	8	4	0	55.76	1	0	2	4	1	0	1	0	1	0	0	0	2	1	0	4	1	0	2	0	6	1	1	2	1	1	1	0	0	0	0	0	1	1	0	0
107	C1=CC(=O)OC2=CC(=C(C=C21)O)O	-7.4	1.38	-1.59	2	0	178.1	0	13	6	4	0	66.76	0	0	2	4	1	0	1	0	0	0	0	0	1	1	0	4	0	0	1	0	6	2	2	2	2	2	1	0	0	0	0	0	1	1	0	0
108	C1=CC=C2C(=C1)C=CC(=O)O2	-7.3	1.72	-2.16	2	0	146.1	0	11	6	2	0	26.3	0	0	4	2	1	0	1	0	0	0	0	0	1	1	3	2	0	0	1	0	6	0	0	1	0	0	1	0	0	0	0	0	1	1	0	0
109	C1=CC(=CC2=C1C=CC(=O)O2)O	-7.4	1.85	-1.57	2	0	162.1	0	12	6	3	0	46.53	0	0	3	3	1	0	1	0	0	0	0	0	1	1	1	4	0	0	1	0	6	1	1	1	1	1	1	0	0	0	0	0	1	1	0	0
110	CC1=CC2=C(C(O)=C1)C(=O)C1=C(C=C(O)C=C1O)C2=O	-9.5	2.66	-3.09	2	0	270.2	0	20	10	5	0	94.83	0	0	4	8	2	2	2	0	0	0	4	0	0	2	0	8	1	0	0	0	12	3	3	4	3	3	0	0	0	0	0	0	0	0	0	0
111	CC1OC(OC2=CC3=C(C(O)=C2)C(=O)C2=C(C=C(C)C=C2O)C3=O)[C@@H](O)[C@@H](O)[C@@H]1O	-10	1.33	-2.36	4	0	416.4	0	30	20	9	0	153.8	2	0	4	8	2	2	2	0	0	0	4	0	1	2	0	8	2	0	2	0	12	5	2	4	5	2	0	0	0	0	0	0	0	0	0	0
112	CC1OC(OC2=CC3=C(C(O)=C2)C(=O)C2=C(C=C(C)C=C2O)C3=O)[C@H](OC(C)=O)[C@H](OC(C)=O)[C@H]1O	-9.6	2.1	-3.14	8	0	500.5	0	36	24	11	0	165.9	6	0	4	8	4	2	4	0	0	0	4	0	1	4	0	8	4	0	4	0	12	3	2	4	3	2	2	0	0	0	0	0	2	2	0	0
113	CC1OC(OC2=CC3=C(C(O)=C2)C(=O)C2=C(C=C(C)C=C2O)C3=O)[C@H](OC(C)=O)[C@H](O)[C@H]1OC(C)=O	-10.8	2.1	-3.16	8	0	500.5	0	36	24	11	0	165.9	6	0	4	8	4	2	4	0	0	0	4	0	1	4	0	8	4	0	4	0	12	3	2	4	3	2	2	0	0	0	0	0	2	2	0	0
114	CC1O[C@@H](OC2=CC3=C(C(O)=C2)C(=O)C2=C(C=C(C)C=C2O)C3=O)[C@H](O)[C@H](O)[C@H]1OC(C)=O	-10.3	2.06	-2.77	6	0	458.5	0	33	22	10	0	159.8	4	0	4	8	3	2	3	0	0	0	4	0	1	3	0	8	3	0	3	0	12	4	2	4	4	2	1	0	0	0	0	0	1	1	0	0
115	CCCCOC1[C@@H](O)C(O)O[C@@H](OC2=CC3=C(C(O)=C2)C(=O)C2=C(C=C(C)C=C2O)C3=O)[C@@H]1OCCCC	-9.6	3.47	-3.51	6	0	530.6	0	38	34	10	0	152	10	0	4	8	2	2	2	0	0	0	4	0	1	2	0	8	3	6	4	0	12	4	2	4	4	2	0	2	4	0	2	0	0	0	0	0
116	COC1=CC(C)=CC2=C1C(=O)C1=C(C=C(OC3OC(C)[C@H](O)[C@@H](OC(C)=O)[C@H]3OC(C)=O)C=C1OC)C2=O	-9.9	2.32	-3.84	10	0	528.5	0	38	28	11	0	143.9	8	0	4	8	4	2	4	0	2	0	4	0	3	4	0	8	6	0	6	0	12	1	0	4	1	0	2	0	0	0	0	0	2	2	0	0
117	CC1=CC=C(C=C1)C1=CC(=NN1C1=CC=C(C=C1)S(N)(=O)=O)C(F)(F)F	-10.5	3.99	-4.88	2	3	381.4	3	26	14	2	0	77.98	4	1	9	6	2	0	0	0	0	0	0	1	0	0	4	10	1	0	0	1	17	2	0	0	0	0	0	0	0	0	0	0	0	0	0	0
118	CCCCCOC(=O)NC1=NC(=O)N(C=C1F)[C@H]2[C@@H]([C@@H]([C@H](O2)C)O)O	-7.6	1.15	-3.16	6	1	359.4	3	25	22	6	0	120.7	7	0	0	0	2	0	4	0	0	0	0	0	0	2	0	0	2	4	2	0	0	3	0	0	2	0	1	1	3	0	1	0	1	1	1	0
119	CC[C@@]1(C2=C(COC1=O)C(=O)N3CC4=CC5=CC=CC=C5N=C4C3=C2)O	-10.4	1.91	-2.83	5	0	348.4	2	26	16	4	0	79.73	1	0	5	2	2	0	5	0	0	1	1	0	0	2	3	4	1	3	1	1	10	1	0	2	1	0	1	1	0	1	1	0	1	1	1	0
120	CN1CCC(O)(C(C1)C(=O)C1=CC=CC=C1)C1=CC=CC=C1	-9.3	2.47	-2.98	2	0	295.4	1	22	21	2	0	40.54	3	0	10	2	1	1	1	0	0	0	1	1	0	1	8	4	1	3	0	1	12	1	0	0	1	0	0	0	1	2	0	0	0	0	1	0
121	CN1CCC(O)(C(C1)C(=O)C1=CC=C(Cl)C=C1)C1=CC=C(Cl)C=C1	-9.1	3.68	-4.29	2	2	364.3	1	24	19	2	0	40.54	3	0	8	4	1	1	1	0	0	0	1	1	0	1	4	8	1	3	0	1	12	1	0	0	1	0	0	0	1	2	0	0	0	0	1	0
122	OC1(CCN(CC1C(=O)C1=CC=CC=C1)C1CCCCC1)C1=CC=CC=C1	-10.5	4.28	-4.46	2	0	363.5	1	27	29	2	0	40.54	4	0	10	2	1	1	1	0	0	0	1	1	0	1	8	4	0	8	0	1	12	1	0	0	1	0	0	0	5	2	0	0	0	0	1	0
123	CC1(C)CC(CC(C)(C)N1)N1CCC(O)(C(C1)C(=O)C1=CC=CC=C1)C1=CC=CC=C1	-9.9	3.97	-4.78	2	0	420.6	2	31	36	2	0	52.57	4	0	10	2	1	1	1	4	0	0	1	1	0	1	8	4	4	5	0	3	12	2	0	0	1	0	0	0	1	2	0	0	0	0	1	0
124	CN(CCC(=O)C1=CC=CC=C1)CCC(=O)C1=CC=CC=C1	-8.3	3.07	-3.78	3	0	295.4	1	22	21	2	0	37.38	8	0	10	2	2	2	2	0	0	2	2	0	0	2	8	4	1	4	0	0	12	0	0	0	0	0	0	0	2	2	0	0	0	0	1	0
125	CN1CC=C(C(C1)C(=O)C1=CC=CC=C1)C1=CC=CC=C1	-9.5	3.71	-3.49	2	0	277.4	1	21	19	1	0	20.31	3	0	10	2	1	1	2	0	0	0	2	0	0	1	8	4	1	2	0	0	12	0	0	0	0	0	0	0	0	2	0	0	0	0	1	0
126	CSCC[C@H](NC(=O)c1ccc(=O)n(C)n1)c1nc2ccccc2[nH]1	-8.6	1.66	-4.23	6	0	357.5	5	25	19	2	0	90.45	6	1	4	1	2	0	3	0	0	0	0	0	0	2	3	2	2	2	0	0	9	2	0	1	0	0	0	0	1	0	0	0	0	0	1	0
127	O=C(Nc1ccnn1Cc1ccccc1)C(c1ccccc1)c1ccccc1	-10.8	4.39	-5.34	3	0	367.5	3	28	21	1	0	46.92	6	0	17	4	1	0	1	0	0	0	0	0	0	1	13	7	0	1	0	0	23	1	0	0	0	0	0	0	0	0	0	0	0	0	0	0
128	Brc1ccc2[nH]cc(/C=N/N(Cc3ccccc3)c3ccccc3)c2c1	-10.9	5.76	-6.47	2	1	404.3	3	26	18	0	0	31.39	5	0	14	4	0	0	0	0	0	0	0	0	0	0	9	9	0	1	0	0	21	1	0	2	0	0	0	0	0	1	0	1	0	0	1	1
129	CNC(=O)NC(=O)CSc1nc(-c2ccc(Cl)cc2)cn1-c1ccccc1	-10.5	4.14	-4.51	5	1	400.9	4	27	17	2	0	76.02	5	1	10	5	2	0	2	0	0	1	0	0	0	2	6	7	1	1	0	0	17	2	0	0	0	0	0	0	0	0	0	0	0	0	0	0
130	Cc1csc([C@H](C#N)C(=O)COC(=O)c2ccccc2Oc2ccccc2)n1	-9.3	3.87	-4.94	7	0	392.5	2	28	16	4	0	89.28	9	1	10	5	2	1	2	0	0	1	1	0	2	2	7	5	1	1	2	0	17	0	0	1	0	0	1	0	0	0	1	0	1	1	0	0
131	COc1ccc(C(=O)O)cc1S(=O)(=O)N(CCc1ccccc1)Cc1ccccc1	-9.6	3.25	-5.57	3	0	425.5	1	30	23	5	0	83.91	9	1	13	5	3	0	1	0	1	0	1	0	1	1	9	8	1	3	1	0	18	1	0	1	1	0	0	0	1	2	0	0	0	0	1	0
132	CCCOC1=CC=C(C=C1OCC)[C@H]1C2C(NN=C2C)OC(N)C1C#N	-8.1	2.08	-3.13	5	0	358.5	4	26	26	3	0	101.9	7	0	3	3	0	0	1	0	0	0	0	0	2	0	1	4	3	3	3	0	6	3	0	1	0	0	0	2	1	0	2	0	0	0	0	0
133	COc1ccccc1-n1c(SCC(=O)NC(N)=O)nnc1-c1cccs1	-8.1	2.09	-3.58	8	0	389.5	5	26	15	3	0	112.1	6	2	7	5	2	0	2	0	1	1	0	0	1	2	5	3	1	1	1	0	16	3	0	1	0	0	0	0	0	0	0	0	0	0	0	0
134	C[C@H](OC(=O)c1ccccc1NS(C)(=O)=O)C(=O)Nc1ccccc1F	-9.5	2.63	-4.49	3	1	380.4	2	26	17	5	0	101.6	7	1	8	4	4	0	2	0	0	0	1	0	0	2	6	4	2	0	1	0	12	2	0	2	0	0	1	0	0	0	0	0	1	1	0	0
135	COc1ccc(-c2nn(CCC#N)cc2C(=O)Nc2ccccc2Cl)cc1OC	-8.2	4.19	-4.21	6	1	410.9	4	29	19	3	0	89.17	8	0	8	7	1	0	1	0	2	0	1	0	2	1	4	7	2	2	2	0	17	1	0	3	0	0	0	0	1	0	0	0	0	0	0	0
136	C\C=C\CN1C(NCC2=CC=CC=C2)=NC2=C1C(=O)NC(=O)N2C	-9.3	2.85	-2.86	5	0	325.4	5	24	19	2	0	79.26	5	0	5	4	2	0	2	0	0	0	1	0	0	2	4	2	2	2	0	0	11	2	0	1	0	0	0	0	0	0	0	1	0	0	1	0
137	Cc1ccccc1C(=O)NC(NC(=O)c1ccccc1C)c1ccccc1	-10.2	3.35	-5.77	2	0	358.5	2	27	22	2	0	58.2	5	0	13	5	2	0	2	0	0	0	2	0	0	2	10	6	2	0	0	0	18	2	0	2	0	0	0	0	0	0	0	0	0	0	0	0
138	Cc1cc(C(=O)O[C@H](C)C(=O)Nc2cccc(Cl)c2)c2ccccc2n1	-10.8	4.5	-5.17	4	1	368.8	2	26	17	3	0	68.29	5	0	9	4	2	0	2	0	0	0	1	0	0	2	5	8	2	0	1	0	16	1	0	2	0	0	1	0	0	0	0	0	1	1	0	0
139	O=C(N[C@@H](Cc1c[nH]c2ccccc12)C(=O)NC1CC1)c1ccccc1Cl	-10.4	3.58	-4.87	2	1	381.9	3	27	20	2	0	73.99	6	0	9	3	2	0	2	0	0	0	1	0	0	2	6	5	0	3	0	0	15	3	0	3	0	0	0	0	1	0	0	0	0	0	0	0
140	NC(=O)C[C@@H](CNC(=O)OCc1ccccc1)c1ccccc1	-9.4	2.02	-4.59	3	0	312.4	2	23	20	3	0	81.42	8	0	10	2	2	0	2	0	0	1	0	0	0	2	8	4	0	3	1	0	12	3	0	0	0	0	0	0	0	0	1	0	1	0	0	0
141	O=S(=O)(Nc1nc2ccccc2nc1Nc1cccc(O)c1)c1cccs1	-9.8	3.65	-4.11	3	0	398.5	4	27	14	3	0	104.2	5	2	11	5	2	0	0	0	0	0	0	0	0	0	7	7	0	0	0	0	21	3	1	2	1	1	0	0	0	0	0	0	0	0	0	0
142	O=C(O)c1ccc(Nc2nc3ccccc3nc2NS(=O)(=O)c2cc(Cl)ccc2Cl)cc1	-10.4	4.58	-5.35	3	2	489.4	4	32	14	4	0	121.3	6	1	11	7	3	0	1	0	0	0	1	0	0	1	6	10	0	0	0	0	22	3	0	3	1	0	0	0	0	0	0	0	0	0	0	0
143	O=C(CCC(=O)c1cccs1)Nc1ccccc1Cc1ccccc1	-10.2	4.27	-5.72	3	0	349.5	1	25	19	2	0	46.17	7	1	12	4	2	1	2	0	0	2	1	0	0	2	9	5	0	3	0	0	17	1	0	1	0	0	0	0	1	0	0	0	0	0	0	0
144	Cc1ccc(N2C(=S)N(C(=O)c3ccccc3)C[C@@]2(O)c2ccccc2)cc1	-10.3	3.36	-5.09	4	0	388.5	2	28	20	2	0	43.78	3	1	14	4	1	0	2	0	0	0	1	1	0	1	10	8	1	1	0	1	18	1	0	0	1	0	0	0	0	1	0	1	0	0	2	0
145	OC1=C(\N=N\C(=O)C(OC2=CC=CC=C2)OC2=CC=CC=C2)C2=C(N1)C=CC=C2	-10.7	4.86	-4.95	5	0	387.4	3	29	17	4	0	96.27	6	0	14	4	1	1	1	0	0	0	0	0	2	1	11	6	0	0	2	0	21	2	1	3	1	1	0	0	0	0	0	0	0	0	0	0
146	CC(C)Sc1nc2c(c(=O)[nH]c(=O)n2C)n1C[C@H](O)COc1ccccc1	-9.2	1.87	-2.77	7	0	390.5	4	27	22	4	0	96.69	7	1	5	4	2	0	2	0	0	0	1	0	1	2	4	2	3	2	1	0	11	2	0	1	1	0	0	0	0	0	1	1	0	0	1	0
147	COc1ccc(C)cc1N(CC(=O)Nc1cc(C)cc(C)c1)S(C)(=O)=O	-8.6	2.62	-4.54	3	0	376.5	2	26	24	4	0	75.71	6	1	6	6	3	0	1	0	1	1	0	0	1	1	1	10	5	1	1	0	12	1	0	1	0	0	0	0	0	1	0	1	0	0	1	1
148	O=C(COC(=O)COc1ccc([N+](=O)[O-])cc1)NCc1cccs1	-8.3	2.2	-4.63	5	0	350.4	2	24	14	6	0	110.4	9	1	7	3	4	0	2	0	0	2	0	0	1	2	4	5	0	3	2	0	11	1	0	0	0	0	1	0	0	0	2	0	1	1	0	0
[truncated: 117 more columns]

## Sheet: NAT2 ADMETlab3.0
	SMILES	kNAT2	MW	Vol	Dense	nHA	nHD	TPSA	nRot	nRing	MaxRing	nHet	fChar	nRig	Flex	nStereo	Fsp3	logS	logD	logP	mp	bp	pka_acidic	pka_basic	caco2	MDCK	PAMPA
BMDM	COc1ccc(C(=O)CC(=O)c2ccc(C(C)(C)C)cc2)cc1	-9.6	310.16	342.642	0.905201	3	0	43.37	6	2	6	3	0	14	0.428571	0	0.3	-5.55457	4.08481	4.54385	72.4428	344.611	9.20772	3.24809	-4.69796	-4.73271	0.0210806
BP-3	COc1ccc(C(=O)c2ccccc2)c(O)c1	-8.7	228.08	241.503	0.94442	3	1	46.53	3	2	6	3	0	13	0.230769	0	0.071	-3.86033	3.41968	3.51508	65.9127	307.011	9.67912	4.08306	-4.86396	-4.71796	0.0259449
DHHB	CCCCCCOC(=O)c1ccccc1C(=O)c1ccc(N(CC)CC)cc1O	-8.2	397.23	431.613	0.920338	5	1	66.84	12	2	6	5	0	14	0.857143	0	0.417	-6.3057	4.26206	6.20732	60.0121	402.102	9.86803	3.47821	-4.74609	-4.56969	0.000171187
PABA	Nc1ccc(C(=O)O)cc1	-6.3	137.05	139.103	0.985239	3	3	63.32	1	1	6	3	0	7	0.142857	0	0	-1.59386	1.00278	1.04754	209.532	283.271	4.65647	2.3265	-5.23637	-4.57785	0.985361
EHDP	CCCCC(CC)COC(=O)c1ccc(N(C)C)cc1	-7.5	277.2	312.063	0.888282	3	0	29.54	9	1	6	3	0	7	1.28571	1	0.588	-5.09925	3.89131	5.14234	28.9458	336.668	9.73224	3.26111	-4.8985	-4.6492	0.00666149
Et-PABA	CCOC(=O)c1ccc(N)cc1	-6.7	165.08	173.695	0.9504	3	2	52.32	3	1	6	3	0	7	0.428571	0	0.222	-2.651	1.96631	2.0065	80.994	307.899	9.39016	2.48622	-5.11516	-4.5673	0.538974
PBSA	O=S(=O)(O)c1ccc2[nH]c(-c3ccccc3)nc2c1	-9.5	274.04	256.153	1.06983	5	2	83.05	2	3	9	6	0	18	0.111111	0	0	-2.37407	1.62144	-0.0253497	242.238	329.568	4.28627	3.45158	-5.58692	-4.99345	0.954199
MBC	Cc1ccc(C=C2C(=O)C3(C)CCC2C3(C)C)cc1	-8.8	254.17	289.823	0.876984	1	0	17.07	1	3	6	1	0	16	0.0625	2	0.5	-5.2686	3.84767	4.38611	112.088	299.564	9.6142	5.27281	-4.57409	-4.53093	0.404515
EHMC	CCCCC(CC)COC(=O)C=Cc1ccc(OC)cc1	-7.8	290.19	324.516	0.894224	3	0	35.53	10	1	6	3	0	8	1.25	1	0.5	-5.4609	3.85592	5.3091	8.64707	330.353	9.24632	3.03668	-4.90288	-4.7314	0.0205008
IMC	COc1ccc(C=CC(=O)OCCC(C)C)cc1	-7.7	248.14	272.628	0.910177	3	0	35.53	7	1	6	3	0	8	0.875	0	0.4	-4.46443	3.59114	4.24597	29.514	300.632	8.92184	2.81534	-4.79522	-4.49086	0.0364383
OCR	CCCCC(CC)COC(=O)C(C#N)=C(c1ccccc1)c1ccccc1	-8.7	361.2	408.76	0.883649	3	0	50.09	10	2	6	3	0	15	0.666667	1	0.333	-6.39367	4.51745	6.15662	34.7248	381.84	8.57252	2.30543	-4.93512	-4.61365	0.0147118
ET	CCCCC(CC)COC(=O)c1ccc(Nc2nc(Nc3ccc(C(=O)OCC(CC)CCCC)cc3)nc(Nc3ccc(C(=O)OCC(CC)CCCC)cc3)n2)cc1	-7.3	822.5	883.713	0.930732	12	3	153.66	30	4	6	12	0	27	1.11111	3	0.5	-8.91136	5.09293	12.8687	195.774	616.463	13.8382	2.39335	-4.99434	-4.82673	2.66566e-07
OS	CCCCC(CC)COC(=O)c1ccccc1O	-8.2	250.16	275.265	0.908798	3	1	46.53	8	1	6	3	0	7	1.14286	1	0.533	-4.64064	3.53241	5.00914	-4.33195	302.677	10.1317	4.11029	-4.88627	-4.62717	0.0202271
HMS	CC1CC(OC(=O)c2ccccc2O)CC(C)(C)C1	-8.7	262.16	284.004	0.923085	3	1	46.53	3	2	6	3	0	13	0.230769	2	0.562	-4.58545	3.58463	4.84969	37.1828	294.67	10.2295	4.58012	-4.86867	-4.66008	0.0262655
DOBT	CCCCC(CC)COC(=O)c1ccc(Nc2nc(Nc3ccc(C(=O)NC(C)(C)C)cc3)nc(Nc3ccc(C(=O)OCC(CC)CCCC)cc3)n2)cc1	-7.5	765.46	816.736	0.937219	12	4	156.46	25	4	6	12	0	27	0.925926	2	0.455	-8.90502	4.72068	10.9128	215.402	575.37	14.3379	3.58635	-5.06226	-4.84805	1.53236e-06
BZ-4	COc1cc(O)c(C(=O)c2ccccc2)cc1S(=O)(=O)O	-9.3	308.04	286.383	1.07562	6	2	100.9	4	2	6	7	0	15	0.266667	0	0.071	-1.66824	1.86649	1.41589	129.695	286.606	3.29193	5.18861	-5.48929	-4.85212	0.667141
94	CC(=O)Nc1ccc(O)cc1	-6.6	151.06	156.399	0.965861	3	2	49.33	2	1	6	3	0	7	0.285714	0	0.125	-1.15909	0.724539	0.594006	154.58	278.345	9.26647	4.73305	-4.27214	-4.40711	0.536365
95	O=C(O)/C=C/c1ccc(O)c(O)c1	-7.3	180.04	177.642	1.0135	4	3	77.76	2	1	6	4	0	8	0.25	0	0	-1.83711	1.72031	1.18963	219.42	278.791	4.47172	2.80679	-4.94034	-4.80109	0.919659
96	COc1cc(/C=C/C(=O)O)ccc1O	-7.2	194.06	194.938	0.995494	4	2	66.76	3	1	6	4	0	8	0.375	0	0.1	-2.36392	1.80748	1.64768	182.769	276.584	4.36618	3.36919	-4.98863	-4.79135	0.548553
97	O=C(O)c1cc(O)c(O)c(O)c1	-6.5	170.02	154.477	1.10062	5	4	97.99	1	1	6	5	0	7	0.142857	0	0	-1.54982	0.615389	0.691712	227.324	326.02	4.49875	2.58235	-5.60388	-4.80785	0.996755
98	COc1cc(C2Oc3cc(C4Oc5cc(O)cc(O)c5C(=O)C4O)ccc3OC2CO)ccc1O	-10.6	482.12	459.711	1.04874	10	5	155.14	4	5	10	10	0	29	0.137931	4	0.24	-3.70803	1.70551	1.2959	213.424	333.447	7.52113	5.56266	-5.41947	-4.83479	0.46229
99	O=C1c2c(O)cc(O)cc2O[C@H](c2ccc(O)c(O)c2)[C@H]1O	-9.4	304.06	285.403	1.06537	7	5	127.45	1	3	10	7	0	18	0.0555556	2	0.133	-3.33124	1.2237	0.931833	248.755	352.509	7.266	3.56041	-6.15134	-4.92145	0.590466
100	Oc1cc(O)c2c(c1)O[C@H](c1ccc(O)c(O)c1)[C@H](O)C2	-8.8	290.08	279.249	1.03878	6	5	110.38	1	3	10	6	0	17	0.0588235	2	0.2	-2.5204	1.53226	1.09425	150.311	311.9	7.58445	5.69759	-6.47234	-4.99361	0.237453
101	O=c1c(O)c(-c2ccc(O)c(O)c2)oc2cc(O)cc(O)c12	-9.5	302.04	282.767	1.06816	7	5	131.36	1	3	10	7	0	18	0.0555556	0	0	-3.72159	1.4231	1.44771	336.89	387.31	6.40408	2.08012	-6.17681	-4.92272	0.581002
102	O=c1c(O)c(-c2ccc(O)cc2)oc2cc(O)cc(O)c12	-9.5	286.05	273.977	1.04407	6	4	111.13	1	3	10	6	0	18	0.0555556	0	0	-3.64796	1.93108	1.96532	302.081	383.667	6.81047	3.64404	-5.96934	-4.90902	0.756802
103	O=c1c(-c2ccc(O)cc2)coc2cc(O)cc(O)c12	-9.6	270.05	265.186	1.01834	5	3	90.9	1	3	10	5	0	18	0.0555556	0	0	-3.47115	2.19578	2.07476	313.447	387.035	7.56484	3.77999	-5.05057	-4.8308	0.848
104	O=c1cc(-c2ccccc2)oc2cc(O)cc(O)c12	-9.5	254.06	256.396	0.990889	4	2	70.67	1	3	10	4	0	18	0.0555556	0	0	-4.88618	3.44561	3.59999	265.038	390.045	8.90153	3.38239	-4.9795	-4.76816	0.204374
105	COc1cc(/C=C/C(=O)CC(=O)/C=C/c2ccc(O)c(OC)c2)ccc1O	-9.6	368.13	381.036	0.966129	6	2	93.06	8	2	6	6	0	16	0.5	0	0.143	-3.61994	2.38781	2.1471	160.957	319.546	6.97794	5.01856	-5.47142	-4.9408	0.0198573
106	COc1cc2ccc(=O)oc2cc1O	-7.1	192.04	186.382	1.03036	4	1	59.67	1	2	10	4	0	12	0.0833333	0	0.1	-2.95108	1.07649	0.858936	213.044	308.058	6.3408	2.56663	-4.70673	-4.57415	0.282797
107	O=c1ccc2cc(O)c(O)cc2o1	-7.4	178.03	169.086	1.0529	4	2	70.67	0	2	10	4	0	12	0	0	0	-2.83547	0.890828	0.64305	268.189	331.216	7.1858	2.74614	-4.78731	-4.7281	0.790718
108	O=c1ccc2ccccc2o1	-7.3	146.04	151.506	0.963925	2	0	30.21	0	2	10	2	0	12	0	0	0	-1.99732	1.57884	1.47174	67.0278	312.791	8.41503	0.208126	-4.10965	-4.50991	0.675348
109	O=c1ccc2ccc(O)cc2o1	-7.4	162.03	160.296	1.01082	3	1	50.44	0	2	10	3	0	12	0	0	0	-2.90073	1.38201	1.17029	228.093	313.836	7.01819	3.30352	-4.55869	-4.62487	0.461364
110	Cc1cc(O)c2c(c1)C(=O)c1cc(O)cc(O)c1C2=O	-9.5	270.05	265.186	1.01834	5	3	94.83	0	3	14	5	0	18	0	0	0.067	-6.42827	2.99685	3.81243	266.34	428.741	8.41861	1.14616	-5.14083	-4.82576	0.891217
111	Cc1cc(O)c2c(c1)C(=O)c1cc(OC3OC(C)[C@@H](O)[C@H](O)[C@@H]3O)cc(O)c1C2=O	-10	416.11	395.567	1.05193	9	5	153.75	2	4	14	9	0	24	0.0833333	5	0.333	-4.50253	2.27429	2.09422	228.123	333.524	6.96994	2.38486	-6.04611	-5.14795	0.999588
112	CC(=O)O[C@@H]1[C@@H](O)C(C)OC(Oc2cc(O)c3c(c2)C(=O)c2cc(C)cc(O)c2C3=O)[C@@H]1OC(C)=O	-9.6	500.13	477.058	1.04836	11	3	165.89	6	4	14	11	0	26	0.230769	5	0.36	-5.11868	2.72012	3.12517	208.998	335.13	7.37095	2.47258	-5.66874	-5.05363	0.99669
113	CC(=O)O[C@H]1C(C)OC(Oc2cc(O)c3c(c2)C(=O)c2cc(C)cc(O)c2C3=O)[C@H](OC(C)=O)[C@@H]1O	-10.8	500.13	477.058	1.04836	11	3	165.89	6	4	14	11	0	26	0.230769	5	0.36	-4.55165	2.57686	2.46761	225.53	327.825	7.11911	2.68577	-5.77219	-5.00208	0.990932
114	CC(=O)O[C@H]1C(C)O[C@@H](Oc2cc(O)c3c(c2)C(=O)c2cc(C)cc(O)c2C3=O)[C@H](O)[C@@H]1O	-10.3	458.12	436.312	1.04998	10	4	159.82	4	4	14	10	0	25	0.16	5	0.348	-4.65092	2.33408	2.15481	245.962	335.407	7.14919	2.02353	-5.92256	-5.14373	0.997895
115	CCCCOC1[C@@H](O)C(O)O[C@@H](Oc2cc(O)c3c(c2)C(=O)c2cc(C)cc(O)c2C3=O)[C@@H]1OCCCC	-9.6	530.22	525.429	1.00912	10	4	151.98	10	4	14	10	0	24	0.416667	5	0.5	-4.98392	3.27308	3.76411	187.955	321.115	7.46912	4.45384	-5.69117	-4.98144	0.96145
116	COc1cc(C)cc2c1C(=O)c1c(OC)cc(OC3OC(C)[C@H](O)[C@@H](OC(C)=O)[C@H]3OC(C)=O)cc1C2=O	-9.9	528.16	511.65	1.03227	11	1	143.89	8	4	14	11	0	26	0.307692	5	0.407	-5.00389	2.58993	2.52506	199.759	333.27	7.7709	3.2471	-5.42582	-4.92782	0.547141
117	Cc1ccc(-c2cc(C(F)(F)F)nn2-c2ccc(S(N)(=O)=O)cc2)cc1	-10.5	381.08	343.11	1.11067	5	2	77.98	4	3	6	9	0	19	0.210526	0	0.118	-4.72036	3.24578	3.07178	147.604	317.671	8.32668	4.61037	-4.34766	-4.81523	0.0686092
118	CCCCCOC(=O)Nc1nc(=O)n([C@@H]2O[C@H](C)[C@@H](O)[C@H]2O)cc1F	-7.6	359.15	332.137	1.08133	9	3	122.91	8	2	6	10	0	13	0.615385	4	0.667	-2.31103	0.757688	0.96592	115.649	286.564	8.71821	5.62312	-5.38009	-4.92807	0.45932
119	CC[C@@]1(O)C(=O)OCc2c1cc1n(c2=O)Cc2cc3ccccc3nc2-1	-10.4	348.11	345.12	1.00866	6	1	81.42	1	5	21	6	0	27	0.037037	1	0.25	-3.39228	1.79909	1.44226	241.068	338.956	7.88183	3.92098	-5.09072	-4.67639	0.992039
120	CN1CCC(O)(c2ccccc2)C(C(=O)c2ccccc2)C1	-9.3	295.16	321.633	0.917692	3	1	40.54	3	3	6	3	0	19	0.157895	2	0.316	-2.5875	2.0625	2.27702	129.684	296.635	9.76038	8.05744	-4.60145	-4.65545	0.4768
121	CN1CCC(O)(c2ccc(Cl)cc2)C(C(=O)c2ccc(Cl)cc2)C1	-9.1	363.08	352.055	1.03132	3	1	40.54	3	3	6	5	0	19	0.157895	2	0.316	-3.76461	3.20777	3.41539	157.355	309.173	9.89258	7.75188	-4.58841	-4.73009	0.035695
122	O=C(c1ccccc1)C1CN(C2CCCCC2)CCC1(O)c1ccccc1	-10.5	363.22	399.556	0.909058	3	1	40.54	4	4	6	3	0	25	0.16	2	0.458	-3.85196	3.175	3.32321	161.904	309.865	9.26657	7.89281	-4.63033	-4.62203	0.140623
123	CC1(C)CC(N2CCC(O)(c3ccccc3)C(C(=O)c3ccccc3)C2)CC(C)(C)N1	-9.9	420.28	462.441	0.908829	4	2	52.57	4	4	6	4	0	25	0.16	2	0.519	-3.48793	2.89728	3.14253	166.257	313.888	9.0868	8.08808	-4.71926	-4.73308	0.139932
124	CN(CCC(=O)c1ccccc1)CCC(=O)c1ccccc1	-8.3	295.16	327.553	0.901107	3	0	37.38	8	2	6	3	0	14	0.571429	0	0.263	-2.73542	2.9067	2.7961	81.4605	259.057	8.77485	7.72586	-4.51021	-4.7071	0.123503
125	CN1CC=C(c2ccccc2)C(C(=O)c2ccccc2)C1	-9.5	277.15	310.206	0.893438	2	0	20.31	3	3	6	2	0	19	0.157895	1	0.211	-3.19981	3.08319	3.27155	124.528	294.132	9.84812	7.76533	-4.90733	-4.87392	0.271299
126	CSCC[C@H](NC(=O)c1ccc(=O)n(C)n1)c1nc2ccccc2[nH]1	-8.6	357.13	346.9	1.02949	7	2	92.67	7	3	9	8	0	18	0.388889	1	0.294	-4.19087	2.87137	2.76881	137.259	306.199	8.41287	5.12825	-5.18794	-4.72881	0.491873
127	O=C(Nc1ccnn1Cc1ccccc1)C(c1ccccc1)c1ccccc1	-10.8	367.17	399.577	0.918896	4	1	46.92	7	4	6	4	0	24	0.291667	0	0.083	-4.15698	4.04405	3.964	132.876	353.856	10.9285	5.8433	-5.01442	-4.52675	0.620931
128	Brc1ccc2[nH]cc(/C=N/N(Cc3ccccc3)c3ccccc3)c2c1	-10.9	403.07	378.115	1.066	3	1	31.39	5	4	9	4	0	23	0.217391	0	0.045	-5.44188	4.52123	5.47601	164.272	390.805	10.4247	4.83564	-5.02337	-4.70692	0.00362834
129	CNC(=O)NC(=O)CSc1nc(-c2ccc(Cl)cc2)cn1-c1ccccc1	-10.5	400.08	380.434	1.05164	6	2	76.02	8	3	6	8	0	19	0.421053	0	0.105	-4.44323	3.37994	3.32871	180.667	315.772	8.95805	5.06773	-5.5004	-4.77868	0.998869
130	Cc1csc([C@H](C#N)C(=O)COC(=O)c2ccccc2Oc2ccccc2)n1	-9.3	392.08	390.129	1.005	6	0	89.28	8	3	6	7	0	20	0.4	1	0.143	-4.31472	3.10321	3.04732	89.8707	325.427	7.41471	1.87918	-5.06297	-4.64576	0.0396782
131	COc1ccc(C(=O)O)cc1S(=O)(=O)N(CCc1ccccc1)Cc1ccccc1	-9.6	425.13	427.787	0.993789	6	1	83.91	9	3	6	7	0	21	0.428571	0	0.174	-3.51036	2.61212	3.53332	191.085	332.081	4.86897	2.26003	-5.595	-4.77629	0.633785
132	CCCOc1ccc([C@@H]2C(C#N)C(N)OC3NN=C(C)C32)cc1OCC	-8.1	358.2	366.05	0.978555	7	3	101.89	6	3	9	7	0	17	0.352941	5	0.579	-2.93597	1.91754	2.05626	147.807	297.737	9.31672	6.84889	-5.44934	-4.8595	0.420736
133	COc1ccccc1-n1c(SCC(=O)NC(N)=O)nnc1-c1cccs1	-8.1	389.06	354.267	1.09821	8	3	112.13	8	3	6	10	0	18	0.444444	0	0.125	-3.49013	1.64353	1.25818	199.529	329.399	7.76443	3.38005	-5.52571	-5.0156	0.795545
134	C[C@H](OC(=O)c1ccccc1NS(C)(=O)=O)C(=O)Nc1ccccc1F	-9.5	380.08	354.905	1.07093	7	2	101.57	8	2	6	9	0	16	0.5	1	0.176	-4.04422	2.11117	1.83323	152.091	317.196	7.9129	3.80888	-4.92003	-4.6085	0.271762
135	COc1ccc(-c2nn(CCC#N)cc2C(=O)Nc2ccccc2Cl)cc1OC	-8.2	410.11	402.671	1.01848	7	1	89.17	8	3	6	8	0	19	0.421053	0	0.19	-5.23056	3.16171	3.23475	135.867	317.627	9.03785	5.18191	-4.99963	-4.74755	0.0083501
136	C/C=C/Cn1c(NCc2ccccc2)nc2c1c(=O)[nH]c(=O)n2C	-9.3	325.15	328.391	0.990129	7	2	84.71	5	3	9	7	0	19	0.263158	0	0.235	-3.90879	2.02409	1.66523	208.259	326.902	7.76662	3.78523	-4.91617	-4.63086	0.0481644
137	Cc1ccccc1C(=O)NC(NC(=O)c1ccccc1C)c1ccccc1	-10.2	358.17	391.268	0.915409	4	2	58.2	7	3	6	4	0	20	0.35	0	0.13	-3.38653	2.82184	2.70981	102.253	293.242	9.50192	2.30748	-4.53567	-4.7524	0.331741
138	Cc1cc(C(=O)O[C@H](C)C(=O)Nc2cccc(Cl)c2)c2ccccc2n1	-10.8	368.09	366.017	1.00566	5	1	68.29	6	3	10	6	0	19	0.315789	1	0.15	-5.44136	3.77772	4.24948	94.5651	349.111	9.44413	5.62998	-4.64852	-4.61348	0.230394
139	O=C(N[C@@H](Cc1c[nH]c2ccccc12)C(=O)NC1CC1)c1ccccc1Cl	-10.4	381.12	379.6	1.004	5	3	73.99	8	4	9	6	0	21	0.380952	1	0.238	-3.34526	2.75985	2.54948	157.556	304.33	9.28717	5.38066	-5.02916	-4.61642	0.881368
140	NC(=O)C[C@@H](CNC(=O)OCc1ccccc1)c1ccccc1	-9.4	312.15	330.044	0.945784	5	3	81.42	9	2	6	5	0	14	0.642857	1	0.222	-2.59005	1.69471	1.57815	140.742	309.32	7.70307	4.74659	-5.26968	-4.38717	0.843196
141	O=S(=O)(Nc1nc2ccccc2nc1Nc1cccc(O)c1)c1cccs1	-9.8	398.05	366.67	1.08558	7	3	104.21	5	4	10	9	0	24	0.208333	0	0	-4.16141	2.65601	2.63176	200.716	331.751	6.36672	2.86241	-5.00536	-4.94936	0.44912
142	O=C(O)c1ccc(Nc2nc3ccccc3nc2NS(=O)(=O)c2cc(Cl)ccc2Cl)cc1	-10.4	488.01	433.988	1.12448	8	3	121.28	6	4	10	11	0	26	0.230769	0	0	-6.06353	2.79271	4.92144	266.583	413.537	5.31367	-1.87048	-5.96147	-5.00661	0.928452
143	O=C(CCC(=O)c1cccs1)Nc1ccccc1Cc1ccccc1	-10.2	349.11	366.824	0.951709	3	1	46.17	8	3	6	4	0	19	0.421053	0	0.143	-3.71924	3.66664	3.52583	110.349	354.063	9.48783	4.51702	-4.58952	-4.14888	0.0944357
144	Cc1ccc(N2C(=S)N(C(=O)c3ccccc3)C[C@@]2(O)c2ccccc2)cc1	-10.3	388.12	401.22	0.967349	4	1	43.78	4	4	6	5	0	25	0.16	1	0.13	-4.13803	3.34989	3.29274	117.648	313.301	9.42972	3.72894	-4.65117	-4.5339	0.237835
145	O=C(/N=N/c1c(O)[nH]c2ccccc12)C(Oc1ccccc1)Oc1ccccc1	-10.7	387.12	391.356	0.989176	7	2	96.27	7	4	9	7	0	24	0.291667	0	0.045	-4.32403	3.05519	3.27106	131.535	373.477	8.68593	4.57009	-4.83792	-4.64502	0.12552
146	CC(C)Sc1nc2c(c(=O)[nH]c(=O)n2C)n1C[C@H](O)COc1ccccc1	-9.2	390.14	373.417	1.04478	8	2	102.14	7	3	9	9	0	18	0.388889	1	0.389	-3.6905	2.23218	2.01289	157.765	303.81	8.52386	4.63912	-5.56975	-4.91814	0.224076
147	COc1ccc(C)cc1N(CC(=O)Nc1cc(C)cc(C)c1)S(C)(=O)=O	-8.6	376.15	377.276	0.997017	6	1	75.71	7	2	6	7	0	15	0.466667	0	0.316	-4.1199	3.24522	3.14103	99.1066	282.197	8.24619	5.31179	-4.83441	-4.72324	0.286051
148	O=C(COC(=O)COc1ccc([N+](=O)[O-])cc1)NCc1cccs1	-8.3	350.06	323.036	1.08366	8	1	107.77	10	2	6	9	0	14	0.714286	0	0.2	-2.61993	1.87775	1.53952	98.3599	276.838	6.73767	3.76989	-4.71442	-4.25479	0.939464

## Sheet: GST OEState 
	SMILES	kGST	ALogPS_logP	ALogPS_logS	ACCEPTORS	HALOG	MW	N	NA	NH	O	P	PSA	RBONDS	S	SaaCH	SaasC	SdO	SdO(keto)	SdssC	Se1C1C4s	Se1C1O2s	Se1C2C3sd	Se1C3C3ad	Se1C3C4as	Se1C3O2as	Se2C3O1s	SeaC2C2aa	SeaC2C3aa	SsCH3	SssCH2	SssO	SssssC	aCNOS	DONORS	Se1C3O1a	SeaC3C3aa	SsOH	SsOH(phen)	SdO(ester)	Se1C1C2s	Se1C2C2ss	Se1C2N3ss	Se1C2O2ss	Se1C3N3as	Se1C3O2ds	SssO(ester)	SsssN	SsssN(ar)
BMDM	COC1=CC=C(C=C1)C(=O)CC(=O)C1=CC=C(C=C1)C(C)(C)C	-7.5	4.98	-5.7	3	0	310.4	0	23	22	3	0	43.37	6	0	8	4	2	2	2	3	1	2	2	1	1	2	4	8	4	1	1	1	12	0	0	0	0	0	0	0	0	0	0	0	0	0	0	0
BP-3	COC1=CC=C(C(=O)C2=CC=CC=C2)C(O)=C1	-7.3	3.35	-3.25	2	0	228.3	0	17	12	3	0	46.53	3	0	8	4	1	1	1	0	1	0	2	0	1	1	5	6	1	0	1	0	12	1	1	1	1	1	0	0	0	0	0	0	0	0	0	0
DHHB	CCCCCCOC(=O)C1=CC=CC=C1C(=O)C1=C(O)C=C(C=C1)N(CC)CC	-6.9	6.03	-4.75	4	0	397.6	1	29	31	4	0	66.84	12	0	7	5	2	1	2	0	0	0	3	0	0	2	4	6	3	7	1	0	12	1	1	2	1	1	1	3	4	2	1	1	1	1	1	1
PABA	NC1=CC=C(C=C1)C(O)=O	-5.1	0.83	-1.49	1	0	137.1	1	10	7	2	0	63.32	1	0	4	2	1	0	1	0	0	0	1	0	0	1	2	4	0	0	0	0	6	3	0	0	1	0	0	0	0	0	0	0	0	0	0	0
EHDP	CCCCC(CC)COC(=O)C1=CC=C(C=C1)N(C)C	-6	4.99	-3.89	3	0	277.5	1	20	27	2	0	29.54	9	0	4	2	1	0	1	0	0	0	1	0	0	1	2	4	4	5	1	0	6	0	0	0	0	0	1	2	2	0	1	1	1	1	1	1
Et-PABA	CCOC(=O)C1=CC=C(N)C=C1	-5.6	2.2	-1.76	2	0	165.2	1	12	11	2	0	52.32	3	0	4	2	1	0	1	0	0	0	1	0	0	1	2	4	1	1	1	0	6	2	0	0	0	0	1	1	0	0	1	0	1	1	0	0
PBSA	OS(=O)(=O)C1=CC2=C(NC(=N2)C2=CC=CC=C2)C=C1	-7.7	1.04	-2.92	1	0	274.3	2	19	10	3	0	83.05	2	1	8	3	2	0	0	0	0	0	0	0	0	0	5	6	0	0	0	0	15	2	0	1	1	0	0	0	0	0	0	0	0	0	0	0
MBC	CC1=CC=C(C=C2C3CCC(C)(C2=O)C3(C)C)C=C1	-7.6	5.09	-4.7	1	0	254.4	0	19	22	1	0	17.07	1	0	4	2	1	1	2	3	0	0	0	0	0	1	2	4	4	2	0	2	6	0	0	0	0	0	0	0	1	0	0	0	0	0	0	0
EHMC	CCCCC(CC)COC(=O)C=CC1=CC=C(OC)C=C1	-6.3	5.62	-5.81	3	0	290.4	0	21	26	3	0	35.53	10	0	4	2	1	0	1	0	1	0	0	0	1	1	2	4	3	5	2	0	6	0	0	0	0	0	1	2	2	0	1	0	1	1	0	0
IMC	COC1=CC=C(C=CC(=O)OCCC(C)C)C=C1	-6.3	4.27	-4.53	3	0	248.4	0	18	20	3	0	35.53	7	0	4	2	1	0	1	0	1	0	0	0	1	1	2	4	3	2	2	0	6	0	0	0	0	0	1	0	1	0	1	0	1	1	0	0
OCR	CCCCC(CC)COC(=O)C(C#N)=C(C1=CC=CC=C1)C1=CC=CC=C1	-7.8	6.23	-5.36	3	0	361.5	1	27	27	2	0	50.09	11	0	10	2	1	0	3	0	0	0	2	0	0	1	8	4	2	5	1	0	12	0	0	0	0	0	1	2	2	0	1	0	1	1	0	0
ET	CCCCC(CC)COC(=O)C1=CC=C(NC2=NC(NC3=CC=C(C=C3)C(=O)OCC(CC)CCCC)=NC(NC3=CC=C(C=C3)C(=O)OCC(CC)CCCC)=N2)C=C1	-7.4	9.02	-6.73	9	0	823.2	6	60	66	6	0	153.7	30	0	12	9	3	0	3	0	0	0	3	0	0	3	6	12	6	15	3	0	24	3	0	0	0	0	3	6	6	0	3	0	3	3	0	0
OS	CCCCC(CC)COC(=O)C1=CC=CC=C1O	-6.2	4.79	-4.02	2	0	250.4	0	18	22	3	0	46.53	8	0	4	2	1	0	1	0	0	0	1	0	0	1	3	2	2	5	1	0	6	1	1	1	1	1	1	2	2	0	1	0	1	1	0	0
HMS	CC1CC(CC(C)(C)C1)OC(=O)C1=CC=CC=C1O	-7.6	4.05	-3.85	2	0	262.4	0	19	22	3	0	46.53	3	0	4	2	1	0	1	2	0	0	1	0	0	1	3	2	3	3	1	1	6	1	1	1	1	1	1	0	0	0	0	0	1	1	0	0
DOBT	CCCCC(CC)COC(=O)C1=CC=C(NC2=NC(NC3=CC=C(C=C3)C(=O)OCC(CC)CCCC)=NC(NC3=CC=C(C=C3)C(=O)NC(C)(C)C)=N2)C=C1	-8.2	8.11	-5.93	8	0	766.1	7	56	59	5	0	156.5	24	0	12	9	3	0	3	3	0	0	3	0	0	3	6	12	7	10	2	1	24	4	0	0	0	0	2	4	4	0	2	0	2	2	0	0
BZ-4	COC1=CC(O)=C(C=C1S(O)(=O)=O)C(=O)C1=CC=CC=C1	-8	0.39	-3.16	2	0	308.3	0	21	12	6	0	100.9	4	1	7	5	3	1	1	0	1	0	2	0	1	1	4	6	1	0	1	0	12	2	1	2	2	1	0	0	0	0	0	0	0	0	0	0
55	CCOC(=O)C(C)(C)OC1=CC=C(Cl)C=C1	-6.4	3.99	-3.92	3	1	242.7	0	16	15	3	0	35.53	5	0	4	2	1	0	1	2	0	0	0	0	1	1	2	4	3	1	2	1	6	0	0	0	0	0	1	1	0	0	1	0	1	1	0	0
56	CCC(=C)C(=O)C1=C(Cl)C(Cl)=C(OCC(O)=O)C=C1	-6.9	3.43	-4.2	3	2	303.2	0	19	12	4	0	63.6	6	0	2	4	2	1	3	0	0	2	1	0	1	2	1	2	1	2	1	0	6	1	0	3	1	0	0	1	0	0	1	0	0	0	0	0
57	CC(C)C1=C(O)C(O)=C(C=O)C2=C1C=C(C)C(=C2O)C1=C(O)C2=C(C=C1C)C(C(C)C)=C(O)C(O)=C2C=O	-7.3	4.49	-5.13	2	0	518.6	0	38	30	8	0	155.5	5	0	2	14	2	2	0	0	0	0	0	0	0	0	0	4	6	0	0	0	20	6	6	18	6	6	0	0	0	0	0	0	0	0	0	0
58	COC1=CC2=C(C=C1)N(C(=O)C1=CC=C(Cl)C=C1)C(C)=C2CC(O)=O	-8.4	4.25	-5.17	4	1	357.8	1	25	16	4	0	68.53	4	0	7	5	2	1	2	0	1	1	1	0	1	2	3	8	2	1	1	0	15	1	0	3	1	0	0	0	0	0	0	0	0	0	0	0
59	COCC(O)CN1C=CN=C1[N+]([O-])=O	-5.4	-0.27	-1.47	3	0	201.2	3	14	11	4	0	93.1	5	0	2	1	2	0	0	0	1	0	0	0	0	0	1	0	1	2	1	0	5	1	0	0	1	0	0	0	0	0	1	0	0	0	0	0
60	CCCCC[C@H](O)\C=C\[C@H]1[C@H](O)CC2=C1C=C(CCCCC(O)=O)N2C1=CC=CC=C1	-7.7	4.09	-5.35	2	0	425.6	1	31	35	4	0	82.69	12	0	6	4	1	0	1	0	0	1	0	0	0	1	4	4	1	9	0	0	11	3	0	1	3	0	0	1	6	0	0	0	0	0	0	0
61	OC(=O)C1=C(O)C=CC(=C1)N=NC1=CC=C(C=C1)S(=O)(=O)NC1=CC=CC=N1	-8.8	2.9	-3.93	4	0	398.4	4	28	14	5	0	141.3	6	1	11	6	3	0	1	0	0	0	1	0	0	1	6	9	0	0	0	0	18	3	1	1	2	1	0	0	0	0	0	0	0	0	0	0
62	CN(C)CCC=C1C2=CC=CC=C2CCC2=CC=CC=C12	-8.8	5.1	-4.79	1	0	277.4	1	21	23	0	0	3.24	3	0	8	4	0	0	1	0	0	0	2	0	0	0	6	4	2	4	0	0	12	0	0	2	0	0	0	0	2	1	0	0	0	0	1	0
63	CN(C)CC\C=C1/C2=CC=CC=C2COC2=CC=CC=C12	-8.3	4.25	-3.94	2	0	279.4	1	21	21	1	0	12.47	3	0	8	4	0	0	1	0	0	0	2	0	1	0	6	4	2	3	1	0	12	0	0	2	0	0	0	0	1	1	1	0	0	0	1	0
64	CN(C)CCCN1C2=CC=CC=C2CCC2=CC=CC=C12	-8	4.58	-3.63	2	0	280.5	2	21	24	0	0	6.48	4	0	8	4	0	0	0	0	0	0	0	0	0	0	6	4	2	5	0	0	12	0	0	2	0	0	0	0	3	2	0	2	0	0	2	1
65	CN(C)CCCN1C2=CC=CC=C2CCC2=C1C=C(Cl)C=C2	-8	5.33	-4.34	2	1	314.9	2	22	23	0	0	6.48	4	0	7	5	0	0	0	0	0	0	0	0	0	0	4	6	2	5	0	0	12	0	0	2	0	0	0	0	3	2	0	2	0	0	2	1
66	C[C@]12CC[C@H]3[C@@H](CCC4=C3C=CC(OS(O)(=O)=O)=C4)[C@@H]1CC[C@@H]2OS(O)(=O)=O	-8.1	-0.92	-4.4	0	0	432.6	0	28	24	8	0	127.2	4	2	3	3	4	0	0	1	0	0	0	0	1	0	1	4	1	6	2	1	6	2	0	1	2	0	0	0	3	0	0	0	0	0	0	0
67	OCCCCCCSC1=CC=C(C2=NON=C12)N(=O)=O	-6.1	3.39	-3.58	1	0	297.4	3	20	15	4	0	105	8	1	2	2	2	0	0	0	0	0	0	0	0	0	1	2	0	6	0	0	9	1	0	3	1	0	0	0	5	0	0	0	0	0	0	0
68	Br\C=C1/CC(C\C=C\C2=CC=CC=C2)C(=O)O1	-7.2	4	-4.46	2	1	293.2	0	17	13	2	0	26.3	3	0	5	1	1	0	2	0	0	1	0	0	0	1	4	2	0	2	1	0	6	0	0	0	0	0	1	0	0	0	0	0	2	1	0	0
69	FC(F)(F)C1=CC=C(\C=C\CC2C\C(OC2=O)=C/Br)C=C1	-7.6	4.74	-5.02	2	4	361.2	0	21	12	2	0	26.3	4	0	4	2	1	0	2	0	0	1	0	1	0	1	2	4	0	2	1	1	6	0	0	0	0	0	1	0	0	0	0	0	2	1	0	0
70	CCCCCC(C)NC(=O)C(CCCC(=O)OCC)NC(=O)CCC(N)C(O)=O	-5.9	-0.48	-3.75	5	0	415.6	3	29	37	6	0	147.8	17	0	0	0	4	0	4	0	0	2	0	0	0	4	0	0	3	10	1	0	0	5	0	0	1	0	1	2	6	0	1	0	1	1	0	0
71	CCOC(=O)CCCC(NC(=O)CCC(N)C(O)=O)C(=O)NC(C)(C)CC(C)(C)C	-6.3	-0.12	-4.2	5	0	429.6	3	30	39	6	0	147.8	15	0	0	0	4	0	4	5	0	2	0	0	0	4	0	0	6	7	1	2	0	5	0	0	1	0	1	1	3	0	1	0	1	1	0	0
72	CCC(CSCC(N(C)C(=O)CCC(N)C(O)=O)C(=O)NCC(O)=O)C(=O)C1=CC=C(CC(O)=O)C(Cl)=C1Cl	-7.7	-0.12	-5.05	8	2	608.6	3	39	31	9	0	204.4	17	1	2	4	6	1	6	0	0	3	1	0	0	6	1	2	2	7	0	0	6	6	0	3	3	0	0	1	1	0	0	0	0	0	1	0
73	Br\C=C1/CC(CC2OC2C2=CC=CC=C2)C(=O)O1	-7.1	3.25	-4.1	3	1	309.2	0	18	13	3	0	38.83	3	0	5	1	1	0	2	0	0	1	0	0	0	1	4	2	0	2	2	0	6	0	0	0	0	0	1	0	0	0	0	0	2	1	0	0
74	NC1=C(C=C(NC2=CC(=C(NC3=NC(Cl)=NC(NC4=CC=CC=C4S(O)(=O)=O)=N3)C=C2)S(O)(=O)=O)C2=C1C(=O)C1=CC=CC=C1C2=O)S(O)(=O)=O	-9	0.94	-4.67	5	1	774.2	7	51	20	11	0	298	9	3	12	15	8	2	2	0	0	0	4	0	0	2	7	10	0	0	0	0	30	8	0	7	3	0	0	0	0	0	0	0	0	0	0	0
75	OCCCCCCSC1=CC=C(C2=NON=C12)[N+]([O-])=O	-6	3.39	-3.58	1	0	297.4	3	20	15	4	0	105	8	1	2	2	2	0	0	0	0	0	0	0	0	0	1	2	0	6	0	0	9	1	0	3	1	0	0	0	5	0	0	0	0	0	0	0
76	COC1=CC(\C=C\C(=O)N2CCC=CC2=O)=CC(OC)=C1OC	-6.4	2.32	-3.86	6	0	317.4	1	23	19	5	0	65.07	5	0	2	4	2	0	2	0	3	0	0	0	3	2	0	4	3	2	3	0	6	0	0	2	0	0	0	0	1	1	0	0	0	0	1	0
77	OC1=CC(O)=C(O)C2=C1C(=O)C1=CC=CC=C1C2=O	-8.4	2.67	-2.69	2	0	256.2	0	19	8	5	0	94.83	0	0	5	7	2	2	2	0	0	0	4	0	0	2	3	4	0	0	0	0	12	3	3	5	3	3	0	0	0	0	0	0	0	0	0	0
78	OC1=C(O)C2=C(C=C1)C(=O)C1=CC=CC=C1C2=O	-8.4	3.03	-2.95	2	0	240.2	0	18	8	4	0	74.6	0	0	6	6	2	2	2	0	0	0	4	0	0	2	4	4	0	0	0	0	12	2	2	4	2	2	0	0	0	0	0	0	0	0	0	0
79	OC1=CC=CC2=C1C(=O)C1=C(C=CC=C1O)C2=O	-8.2	2.98	-2.9	2	0	240.2	0	18	8	4	0	74.6	0	0	6	6	2	2	2	0	0	0	4	0	0	2	4	4	0	0	0	0	12	2	2	4	2	2	0	0	0	0	0	0	0	0	0	0
80	OC1=C2C(=O)C3=CC=CC=C3C(=O)C2=C(O)C=C1	-8.1	2.98	-2.92	2	0	240.2	0	18	8	4	0	74.6	0	0	6	6	2	2	2	0	0	0	4	0	0	2	4	4	0	0	0	0	12	2	2	4	2	2	0	0	0	0	0	0	0	0	0	0
81	OC1=CC(O)=C2C(OC(=C(O)C2=O)C2=CC(O)=C(O)C(O)=C2)=C1	-8.1	1.66	-3.02	2	0	318.2	0	23	10	8	0	147.7	1	0	4	8	1	1	3	0	0	0	2	0	1	1	0	8	0	0	1	0	12	6	5	4	6	5	0	0	0	0	0	0	1	0	0	0
82	CCC[C@@H]1C[C@H](N(C)C1)C(=O)N[C@H]([C@H](C)Cl)[C@H]1O[C@H](SC)[C@H](O)[C@@H](O)[C@H]1O	-7.1	1.76	-2.14	4	1	425.1	2	27	33	5	0	102.3	7	1	0	0	1	0	1	0	0	0	0	0	0	1	0	0	4	4	1	0	0	4	0	0	3	0	0	1	1	1	0	0	0	0	1	0
83	COC1=C2OC(=O)C=CC2=CC2=C1OC=C2	-7.3	2.09	-3.12	4	0	216.2	0	16	8	4	0	48.67	1	0	3	3	1	0	1	0	1	0	0	0	2	1	1	3	1	0	2	0	9	0	0	4	0	0	1	0	0	0	0	0	1	1	0	0
84	FC(F)(F)C(=O)NCCCN(C(=O)CCl)C1=CC=C(C=C1)N(=O)=O	-7	2.1	-5.06	3	4	367.7	3	24	13	4	0	95.23	8	0	4	2	4	0	2	0	0	1	0	0	0	2	2	4	0	4	0	1	6	1	0	0	0	0	0	0	2	1	0	1	0	0	1	0
85	FC1=CC=C(C=C1)N(C(C(=O)NC1CCCCC1)C1=CC=CN=C1)C(=O)CCl	-7.8	3.17	-4.58	4	2	403.9	3	28	23	2	0	62.3	6	0	8	3	2	0	2	0	0	1	0	0	0	2	4	6	0	6	0	0	12	1	0	0	0	0	0	0	4	0	0	1	0	0	1	0
86	COC1=CC=C(C=C1)C(N(C(=O)CCl)C1=CC=CC(Cl)=C1)C(=O)NC1CCCCC1	-8	4.45	-6.01	4	2	449.4	2	30	26	3	0	58.64	7	0	8	4	2	0	2	0	1	1	0	0	1	2	4	8	1	6	1	0	12	1	0	0	0	0	0	0	4	0	0	1	0	0	1	0
87	COC1=CC=C(C=C1)C(N(C(=O)CCl)C1=CC=C(Cl)C=C1)C(=O)NC1CCCCC1	-8	4.39	-5.96	4	2	449.4	2	30	26	3	0	58.64	7	0	8	4	2	0	2	0	1	1	0	0	1	2	4	8	1	6	1	0	12	1	0	0	0	0	0	0	4	0	0	1	0	0	1	0
88	COC1=CC=C(C=C1)C(N(C(=O)CCl)C1=CC=C(OC)C=C1)C(=O)NC1CCCCC1	-7.7	4.05	-5.26	5	1	445	2	31	29	4	0	67.87	8	0	8	4	2	0	2	0	2	1	0	0	2	2	4	8	2	6	2	0	12	1	0	0	0	0	0	0	4	0	0	1	0	0	1	0
89	COC1=C(Cl)C=C(C=C1)N(C(C(=O)NCCC1=CC=CC=C1)C1=CC=CS1)C(=O)CCl	-7.8	4.79	-6.21	5	2	477.4	2	31	22	3	0	58.64	9	1	11	5	2	0	2	0	1	1	0	0	1	2	7	7	1	3	1	0	17	1	0	1	0	0	0	0	1	0	0	1	0	0	1	0
90	COC1=CC=C(C=C1)C(CCN(CC1=CC=C(OC)C(OC)=C1)C(=O)CCl)C1=CC=CC=C1	-7.8	5.5	-6.45	5	1	468	1	33	30	4	0	48	11	0	12	6	1	0	1	0	3	1	0	0	3	1	7	10	3	4	3	0	18	0	0	1	0	0	0	0	1	2	0	0	0	0	1	0
91	OC1=NC(CCl)=NC2=C1SC(=C2)C1=CC=C(F)C=C1	-7.2	4.48	-4.78	3	2	294.8	2	19	8	1	0	46	2	1	5	5	0	0	0	0	0	0	0	0	0	0	2	6	0	1	0	0	15	1	1	2	1	1	0	0	0	0	0	0	0	0	0	0
92	ClCC(=O)N1CCN(CC1)S(=O)(=O)C1=CC2=C(C=CC=C2)C=C1	-8.5	1.43	-3.77	3	1	352.9	2	23	17	3	0	57.69	3	1	7	1	3	0	1	0	0	1	0	0	0	1	4	6	0	5	0	0	10	0	0	1	0	0	0	0	2	4	0	0	0	0	2	0
93	CCOC(=O)[C@@H](N)CCC(=O)N[C@@H](CSCC1=CC=CC=C1)C(=O)N[C@@H](C(=O)OCC)C1=CC=CC=C1	-7.9	2.39	-5.34	7	0	529.7	3	37	35	6	0	136.8	17	1	10	2	4	0	4	0	0	1	0	0	0	4	8	4	2	6	2	0	12	4	0	0	0	0	2	2	1	0	2	0	2	2	0	0
[truncated: 112 more columns]

## Sheet: GST sunscreens vs inhibitors
Statistically different values are highlighted
GST	Mean	Mean			GST	Mean	Mean
Variable	Sunscreens (n = 16)	Inhibitors (n = 39)			Variable	Sunscreens (n = 16)	Inhibitors (n = 39)
ALogPS_logP	4.43687	2.9859			MW	334.429	366.31
ALogPS_logS	-4.24063	-4.24872			Vol	358.662	353.65
ACCEPTORS	3.0625	3.25641			nHA	4.4375	5.69231
HALOG	0	0.820513			nHD	1.25	1.87179
MW	334.719	366.938			TPSA	64.2044	83.7138
N	1.25	1.58974			nRot	8.375	6.71795
NA	24.3125	25.0513			nRing	2	2.53846
NH	24.75	19.8462			MaxRing	6.1875	8.74359
O	3.1875	4.10256			nHet	4.5625	6.87179
P	0	0			fChar	0	0
PSA	64.2094	83.7879			nRig	13.5	16.3333
RBONDS	8.375	6.07692			Flex	0.626015	0.625849
S	0.125	0.358974			nStereo	0.8125	1.02564
SaaCH	6.5	5.46154			Fsp3	0.34075	0.324436
SaasC	3.5625	4.07692			logS	-4.85857	-3.67994
SdO	1.5625	2.07692			logD	3.42861	2.60125
SdO(keto)	0.375	0.410256			logP	4.84946	2.65783
SdssC	1.5	1.66667
Se1C1C4s	0.6875	0.205128
Se1C1O2s	0.3125	0.358974
Se1C2C3sd	0.125	0.589744
Se1C3C3ad	1.375	0.769231
Se1C3C4as	0.0625	0.025641
Se1C3O2as	0.3125	0.487179
Se2C3O1s	1.3125	1.46154
SeaC2C2aa	3.75	3.12821
SeaC2C3aa	5.5	4.48718
SsCH3	2.75	1.33333
SssCH2	3.8125	3.41026
SssO	1.125	0.794872
SssssC	0.3125	0.153846
aCNOS	10.6875	10.4615
DONORS	1.25	1.87179
Se1C3O1a	0.3125	0.564103
SeaC3C3aa	0.5	2.12821
SsOH	0.5	1.15385
SsOH(phen)	0.3125	0.564103
SdO(ester)	0.8125	0.230769
Se1C1C2s	1.375	0.25641
Se1C2C2ss	1.5	1.61538
Se1C2N3ss	0.125	0.384615
Se1C2O2ss	0.75	0.205128
Se1C3N3as	0.125	0.25641
Se1C3O2ds	0.8125	0.333333
SssO(ester)	0.8125	0.230769
SsssN	0.125	0.461538
SsssN(ar)	0.125	0.0512821
SdO(acid)	0.0625	0.230769
Se1C3N1a	0.125	0.025641
Se1C3O1d	0.0625	0.25641
SsNH2	0.125	0.128205
SsNH2(ar)	0.125	0.025641
SsOH(acid)	0.0625	0.153846
Se1C1N3s	0.125	0.25641
Se1C2C3ss	2.0625	1
SsssCH	0.8125	1.15385
SaaN	0.4375	0.307692
SaaNH	0.0625	0
SaaaC	0.125	0.410256
SdO(sulfo)	0.25	0.358974
SddssS	0.125	0.179487
Se1C3C3aa	0.0625	0.0512821
Se1C3S4ad	0.125	0.128205
Se1O1S4d	0.125	0.128205
Se2O1S4d	0.25	0.358974
SeaC3N2aa	0.875	0.410256
SeaC3NHaa	0.125	0
SdsCH	0.3125	0.487179
Se1C1C3a	0.0625	0.0769231
Se1C2C3da	0.1875	0.153846
Se1C2C4ss	0.1875	0.0769231
Se1C3C3dd	0.125	0.0512821
Se1C3C3ds	0.0625	0.487179
Se1C3C4ds	0.0625	0.0512821
Se1C3C4ss	0.0625	0.0512821
Se1C4C4ss	0.0625	0
Se2C2C3ss	0.0625	0.128205
Se1C2C3dd	0.125	0.0769231
Se2C2C2ss	0.125	0.153846
Se1C1C3s	0.1875	0.153846
Se1C2C3td	0.0625	0
Se2C3C3ss	0.0625	0.025641
Se3C2N1s	0.0625	0
StN	0.0625	0
StsC	0.0625	0
Se1C3N2as	0.75	0.179487
SssNH	0.4375	0.461538
SssNH(ar)	0.375	0.102564
Se1C3O2ss	0.0625	0.128205
SdO(amid)	0.0625	0.641026
Se1C3N2ds	0.0625	0.358974
Se1C4N2ss	0.0625	0.025641
SssNH(oth)	0.0625	0.358974
Se1C3Cl1a	0	0.282051
Se1C4O2ss	0	0.025641
SsCl	0	0.538462
SdCH2	0	0.025641
Se2C1C3s	0	0.025641
Se1C3C3as	0	0.333333
Se2C2O1s	0	0.0512821
SaasN	0	0.0769231
Se1C2C3sa	0	0.410256
Se1C3N3da	0	0.025641
SeaC3N3aa	0	0.128205
SdO(nitro)	0	0.205128
SddsN	0	0.102564
SddsN(nitro)	0	0.102564
Se1C2N3sa	0	0.025641
Se1C3N==ad	0	0.102564
Se1C3O1s	0	0.153846
Se2NO2	0	0.205128
SeaC2N2aa	0	0.102564
SeaC2N3aa	0	0.025641
SsOH(alc)	0	0.205128
Se1C2C3ds	0	0.0512821
Se1C3C3ss	0	0.25641
Se1C3N3aa	0	0.025641
SdsN	0	0.0512821
Se1C3N2ad	0	0.0512821
Se1N2S4sd	0	0.025641
Se2N2N2ss	0	0.025641
Se1C2C2ds	0	0.128205
SsssN(al)	0	0.153846
Se1O2S4sd	0	0.0512821
SaaO	0	0.0769231
Se1C2O1s	0	0.0512821
Se1C2S2ss	0	0.153846
Se1C3S2as	0	0.0512821
SeaN2O2aa	0	0.102564
SssS	0	0.128205
Se1C2Br1d	0	0.0769231
SsBr	0	0.0769231
Se1C4F1s	0	0.153846
SsF	0	0.205128
Se1C3N1s	0	0.102564
Se1C3N2ss	0	0.25641
SsNH2(al)	0	0.102564
SsOH(zwit)	0	0.0769231
Se1C2N2ss	0	0.0769231
Se1C3N3ds	0	0.282051
Se1C3N3ss	0	0.179487
SsssN(oth)	0	0.25641
Se1C1S2s	0	0.025641
Se1C3Cl1s	0	0.025641
Se1C3S2ss	0	0.025641
Se1C1N2s	0	0
Se1C4O1s	0	0
SssNH(al)	0	0
Se1C4S2ss	0	0
SaaS	0	0.0512821
SeaC3S2aa	0	0.0769231
SeaN2N2aa	0	0
SeaN2N3aa	0	0
SeaC2O2aa	0	0.025641
SeaC3O2aa	0	0.025641
Se1C2Cl1s	0	0.230769
Se1C3F1a	0	0.0512821
SeaC2S2aa	0	0.025641
Se1N3S4sd	0	0.025641

[truncated: 1 more sheets: Arkusz6]
